# Supplementary material for: Pan-genome and resistome analysis of extended-spectrum ß-lactamase-producing Escherichia coli: A multi-setting epidemiological surveillance study from Malaysia
Source: PLoS One. 2022 Mar 10;17(3):e0265142. doi: 10.1371/journal.pone.0265142 (PMC8912130; doi:10.1371/journal.pone.0265142)
Supplement: S1 Table — (CSV) [file pone.0265142.s009.csv]

Authors	BioProject	Country	Source	Subject	Instrument	n
Paramita et al. 2021	PRJNA596854	Indonesia	blood	Clinical	Illumina MiSeq	4
Chen et al. 2019	PRJNA488345	Singapore, Malaysia, Thailand	blood	Clinical	Illumina Hiseq	36
Harris et al. 2018	PRJNA398288	Singapore, New Zealand, Australia	blood	Clinical	Illumina MiSeq & HiSeq	146
Runcharoen et al. 2017	PRJEB11403	Thailand	various	Clinical and Environmental	Illumina Hiseq	34
