# Supplementary material for: Pan-genome and resistome analysis of extended-spectrum ß-lactamase-producing Escherichia coli: A multi-setting epidemiological surveillance study from Malaysia
Source: PLoS One. 2022 Mar 10;17(3):e0265142. doi: 10.1371/journal.pone.0265142 (PMC8912130; doi:10.1371/journal.pone.0265142)
Supplement: S2 Table — (CSV) [file pone.0265142.s010.csv]

Run	BioProject	Country	Source	Setting
ERR1218534	PRJEB11403	thailand	blood	clinical
ERR1218535	PRJEB11403	thailand	blood	clinical
ERR1218536	PRJEB11403	thailand	blood	clinical
ERR1218542	PRJEB11403	thailand	pus	clinical
ERR1218544	PRJEB11403	thailand	urine	clinical
ERR1218545	PRJEB11403	thailand	blood	clinical
ERR1218557	PRJEB11403	thailand	pus	clinical
ERR1218582	PRJEB11403	thailand	urine	clinical
ERR1218589	PRJEB11403	thailand	urine	clinical
ERR1218592	PRJEB11403	thailand	urine	clinical
ERR1218598	PRJEB11403	thailand	urine	clinical
ERR1218601	PRJEB11403	thailand	urine	clinical
ERR1218606	PRJEB11403	thailand	urine	clinical
ERR1218607	PRJEB11403	thailand	urine	clinical
ERR1218609	PRJEB11403	thailand	pus	clinical
ERR1218616	PRJEB11403	thailand	urine	clinical
ERR1218622	PRJEB11403	thailand	urine	clinical
ERR1218623	PRJEB11403	thailand	urine	clinical
ERR1218624	PRJEB11403	thailand	urine	clinical
ERR1218625	PRJEB11403	thailand	urine	clinical
ERR1218628	PRJEB11403	thailand	blood	clinical
ERR1218632	PRJEB11403	thailand	urine	clinical
ERR1218633	PRJEB11403	thailand	blood	clinical
ERR1218637	PRJEB11403	thailand	urine	clinical
ERR1218682	PRJEB11403	thailand	canal	environment
ERR1218684	PRJEB11403	thailand	canal	environment
ERR1335175	PRJEB11403	thailand	unknown	clinical
ERR1335176	PRJEB11403	thailand	unknown	clinical
ERR1335180	PRJEB11403	thailand	unknown	clinical
ERR1335182	PRJEB11403	thailand	unknown	clinical
ERR1335186	PRJEB11403	thailand	canal	environment
ERR1335189	PRJEB11403	thailand	unknown	clinical
ERR1335190	PRJEB11403	thailand	unknown	clinical
ERR1335194	PRJEB11403	thailand	unknown	clinical
SRR7828633	PRJNA398288	singapore	blood	clinical
SRR7828638	PRJNA398288	saudi arabia	blood	clinical
SRR7828641	PRJNA398288	singapore	blood	clinical
SRR7828642	PRJNA398288	singapore	blood	clinical
SRR7828643	PRJNA398288	singapore	blood	clinical
SRR7828644	PRJNA398288	lebanon	blood	clinical
SRR7828645	PRJNA398288	lebanon	blood	clinical
SRR7828646	PRJNA398288	singapore	blood	clinical
SRR7828654	PRJNA398288	lebanon	blood	clinical
SRR7828655	PRJNA398288	italy	blood	clinical
SRR7828656	PRJNA398288	singapore	blood	clinical
SRR7828657	PRJNA398288	singapore	blood	clinical
SRR7828658	PRJNA398288	italy	blood	clinical
SRR7828660	PRJNA398288	italy	blood	clinical
SRR7828661	PRJNA398288	italy	blood	clinical
SRR7828662	PRJNA398288	singapore	blood	clinical
SRR7828663	PRJNA398288	singapore	blood	clinical
SRR7828664	PRJNA398288	singapore	blood	clinical
SRR7828668	PRJNA398288	australia	blood	clinical
SRR7828671	PRJNA398288	australia	blood	clinical
SRR7828677	PRJNA398288	lebanon	blood	clinical
SRR7828679	PRJNA398288	lebanon	blood	clinical
SRR7828680	PRJNA398288	lebanon	blood	clinical
SRR7828682	PRJNA398288	lebanon	blood	clinical
SRR7828689	PRJNA398288	australia	blood	clinical
SRR7828691	PRJNA398288	australia	blood	clinical
SRR7828693	PRJNA398288	australia	blood	clinical
SRR7828694	PRJNA398288	australia	blood	clinical
SRR7828696	PRJNA398288	australia	blood	clinical
SRR7828697	PRJNA398288	australia	blood	clinical
SRR7828698	PRJNA398288	australia	blood	clinical
SRR7828701	PRJNA398288	new zealand	blood	clinical
SRR7828703	PRJNA398288	singapore	blood	clinical
SRR7828707	PRJNA398288	singapore	blood	clinical
SRR7828708	PRJNA398288	singapore	blood	clinical
SRR7828710	PRJNA398288	singapore	blood	clinical
SRR7828713	PRJNA398288	australia	blood	clinical
SRR7828714	PRJNA398288	australia	blood	clinical
SRR7828715	PRJNA398288	australia	blood	clinical
SRR7828721	PRJNA398288	singapore	blood	clinical
SRR7828722	PRJNA398288	singapore	blood	clinical
SRR7828723	PRJNA398288	singapore	blood	clinical
SRR7828724	PRJNA398288	singapore	blood	clinical
SRR7828725	PRJNA398288	singapore	blood	clinical
SRR7828726	PRJNA398288	singapore	blood	clinical
SRR7828728	PRJNA398288	singapore	blood	clinical
SRR7828730	PRJNA398288	singapore	blood	clinical
SRR7828736	PRJNA398288	singapore	blood	clinical
SRR7828737	PRJNA398288	singapore	blood	clinical
SRR7828738	PRJNA398288	singapore	blood	clinical
SRR7828739	PRJNA398288	saudi arabia	blood	clinical
SRR7828742	PRJNA398288	australia	blood	clinical
SRR7828743	PRJNA398288	saudi arabia	blood	clinical
SRR7828744	PRJNA398288	saudi arabia	blood	clinical
SRR7828746	PRJNA398288	saudi arabia	blood	clinical
SRR7828748	PRJNA398288	australia	blood	clinical
SRR7828749	PRJNA398288	australia	blood	clinical
SRR7828751	PRJNA398288	australia	blood	clinical
SRR7828752	PRJNA398288	australia	blood	clinical
SRR7828753	PRJNA398288	australia	blood	clinical
SRR7828754	PRJNA398288	australia	blood	clinical
SRR7828756	PRJNA398288	singapore	blood	clinical
SRR7828758	PRJNA398288	singapore	blood	clinical
SRR7828759	PRJNA398288	singapore	blood	clinical
SRR7828761	PRJNA398288	singapore	blood	clinical
SRR7828762	PRJNA398288	singapore	blood	clinical
SRR7828766	PRJNA398288	singapore	blood	clinical
SRR7828767	PRJNA398288	singapore	blood	clinical
SRR7828768	PRJNA398288	singapore	blood	clinical
SRR7828770	PRJNA398288	new zealand	blood	clinical
SRR7828772	PRJNA398288	singapore	blood	clinical
SRR7828775	PRJNA398288	singapore	blood	clinical
SRR7828778	PRJNA398288	turkey	blood	clinical
SRR7828786	PRJNA398288	italy	blood	clinical
SRR7828792	PRJNA398288	singapore	blood	clinical
SRR7828793	PRJNA398288	singapore	blood	clinical
SRR7828794	PRJNA398288	singapore	blood	clinical
SRR7828795	PRJNA398288	singapore	blood	clinical
SRR7828798	PRJNA398288	singapore	blood	clinical
SRR7828807	PRJNA398288	turkey	blood	clinical
SRR7828808	PRJNA398288	turkey	blood	clinical
SRR7828810	PRJNA398288	turkey	blood	clinical
SRR7828811	PRJNA398288	turkey	blood	clinical
SRR7828812	PRJNA398288	turkey	blood	clinical
SRR7828813	PRJNA398288	turkey	blood	clinical
SRR7828816	PRJNA398288	singapore	blood	clinical
SRR7828819	PRJNA398288	singapore	blood	clinical
SRR7828820	PRJNA398288	saudi arabia	blood	clinical
SRR7828821	PRJNA398288	saudi arabia	blood	clinical
SRR7828822	PRJNA398288	saudi arabia	blood	clinical
SRR7828823	PRJNA398288	saudi arabia	blood	clinical
SRR7828824	PRJNA398288	saudi arabia	blood	clinical
SRR7828825	PRJNA398288	saudi arabia	blood	clinical
SRR7828828	PRJNA398288	saudi arabia	blood	clinical
SRR7828835	PRJNA398288	turkey	blood	clinical
SRR7828836	PRJNA398288	turkey	blood	clinical
SRR7828838	PRJNA398288	turkey	blood	clinical
SRR7828842	PRJNA398288	turkey	blood	clinical
SRR7828844	PRJNA398288	australia	blood	clinical
SRR7828845	PRJNA398288	australia	blood	clinical
SRR7828846	PRJNA398288	australia	blood	clinical
SRR7828848	PRJNA398288	australia	blood	clinical
SRR7828852	PRJNA398288	australia	blood	clinical
SRR5936467	PRJNA398288	singapore	blood	clinical
SRR5936470	PRJNA398288	singapore	blood	clinical
SRR5936471	PRJNA398288	singapore	blood	clinical
SRR5936472	PRJNA398288	singapore	blood	clinical
SRR5936473	PRJNA398288	singapore	blood	clinical
SRR5936477	PRJNA398288	singapore	blood	clinical
SRR5936479	PRJNA398288	australia	blood	clinical
SRR5936480	PRJNA398288	singapore	blood	clinical
SRR5936481	PRJNA398288	singapore	blood	clinical
SRR5936482	PRJNA398288	singapore	blood	clinical
SRR5936483	PRJNA398288	australia	blood	clinical
SRR5936484	PRJNA398288	australia	blood	clinical
SRR5936485	PRJNA398288	singapore	blood	clinical
SRR5936486	PRJNA398288	singapore	blood	clinical
SRR5936488	PRJNA398288	australia	blood	clinical
SRR5936489	PRJNA398288	singapore	blood	clinical
SRR5936490	PRJNA398288	singapore	blood	clinical
SRR5936491	PRJNA398288	australia	blood	clinical
SRR5936492	PRJNA398288	australia	blood	clinical
SRR5936494	PRJNA398288	australia	blood	clinical
SRR5936496	PRJNA398288	australia	blood	clinical
SRR5936501	PRJNA398288	australia	blood	clinical
SRR5936503	PRJNA398288	australia	blood	clinical
SRR5936506	PRJNA398288	singapore	blood	clinical
SRR5936507	PRJNA398288	singapore	blood	clinical
SRR5936512	PRJNA398288	australia	blood	clinical
SRR5936513	PRJNA398288	singapore	blood	clinical
SRR5936514	PRJNA398288	singapore	blood	clinical
SRR5936515	PRJNA398288	singapore	blood	clinical
SRR5936516	PRJNA398288	singapore	blood	clinical
SRR5936517	PRJNA398288	singapore	blood	clinical
SRR5936518	PRJNA398288	singapore	blood	clinical
SRR5936519	PRJNA398288	singapore	blood	clinical
SRR5936520	PRJNA398288	singapore	blood	clinical
SRR5936521	PRJNA398288	singapore	blood	clinical
SRR5936522	PRJNA398288	singapore	blood	clinical
SRR5936523	PRJNA398288	singapore	blood	clinical
SRR5936525	PRJNA398288	singapore	blood	clinical
SRR5936528	PRJNA398288	singapore	blood	clinical
SRR5936530	PRJNA398288	new zealand	blood	clinical
SRR5936531	PRJNA398288	singapore	blood	clinical
SRR5936533	PRJNA398288	singapore	blood	clinical
SRR5936535	PRJNA398288	new zealand	blood	clinical
SRR7850967	PRJNA488345	singapore	blood	clinical
SRR7850976	PRJNA488345	singapore	blood	clinical
SRR7851008	PRJNA488345	singapore	blood	clinical
SRR7851030	PRJNA488345	malaysia	blood	clinical
SRR7851032	PRJNA488345	singapore	blood	clinical
SRR7851033	PRJNA488345	singapore	blood	clinical
SRR7851034	PRJNA488345	singapore	blood	clinical
SRR7851036	PRJNA488345	singapore	blood	clinical
SRR7851044	PRJNA488345	singapore	blood	clinical
SRR7851080	PRJNA488345	malaysia	blood	clinical
SRR7851087	PRJNA488345	singapore	blood	clinical
SRR7851102	PRJNA488345	singapore	blood	clinical
SRR7851104	PRJNA488345	singapore	blood	clinical
SRR7851106	PRJNA488345	singapore	blood	clinical
SRR7851114	PRJNA488345	singapore	blood	clinical
SRR7851129	PRJNA488345	thailand	blood	clinical
SRR7851131	PRJNA488345	thailand	blood	clinical
SRR7850975	PRJNA488345	thailand	blood	clinical
SRR7850979	PRJNA488345	singapore	blood	clinical
SRR7850993	PRJNA488345	singapore	blood	clinical
SRR7851001	PRJNA488345	malaysia	blood	clinical
SRR7851015	PRJNA488345	singapore	blood	clinical
SRR7851016	PRJNA488345	singapore	blood	clinical
SRR7851017	PRJNA488345	singapore	blood	clinical
SRR7851024	PRJNA488345	singapore	blood	clinical
SRR7851027	PRJNA488345	thailand	blood	clinical
SRR7851050	PRJNA488345	singapore	blood	clinical
SRR7851055	PRJNA488345	malaysia	blood	clinical
SRR7851058	PRJNA488345	singapore	blood	clinical
SRR7851063	PRJNA488345	singapore	blood	clinical
SRR7851072	PRJNA488345	malaysia	blood	clinical
SRR7851083	PRJNA488345	singapore	blood	clinical
SRR7851093	PRJNA488345	singapore	blood	clinical
SRR7851103	PRJNA488345	singapore	blood	clinical
SRR7851109	PRJNA488345	singapore	blood	clinical
SRR7851113	PRJNA488345	singapore	blood	clinical
SRR10761128	PRJNA596854	indonesia	blood	clinical
SRR10761132	PRJNA596854	indonesia	blood	clinical
SRR10761143	PRJNA596854	indonesia	blood	clinical
SRR10761137	PRJNA596854	indonesia	blood	clinical
JD-14	PRJNA752611	malaysia	faeces	clinical
JD-17	PRJNA752611	malaysia	faeces	clinical
JD-33	PRJNA752611	malaysia	faeces	community
JD-34	PRJNA752611	malaysia	faeces	community
JD-38	PRJNA752611	malaysia	faeces	clinical
