# Supplementary material for: Pan-genome and resistome analysis of extended-spectrum ß-lactamase-producing Escherichia coli: A multi-setting epidemiological surveillance study from Malaysia
Source: PLoS One. 2022 Mar 10;17(3):e0265142. doi: 10.1371/journal.pone.0265142 (PMC8912130; doi:10.1371/journal.pone.0265142)
Supplement: S3 Table — (CSV) [file pone.0265142.s011.csv]

Sample	Gene	Variant	Presence	Database	Setting
JD-1	AMPH_Ecoli_Bla	AMPH_615*	present	Antibiotic Resistance Gene	community
JD-1	Aac3.IIa_AGly	-	absent	Antibiotic Resistance Gene	community
JD-1	Aac3.Iva_AGly	-	absent	Antibiotic Resistance Gene	community
JD-1	AadA4.5_AGly	AadA5_1497	present	Antibiotic Resistance Gene	community
JD-1	AadA_AGly	-	absent	Antibiotic Resistance Gene	community
JD-1	AmpC1_Ecoli_Bla	AmpC1_1670*	present	Antibiotic Resistance Gene	community
JD-1	AmpC2_Ecoli_Bla	AmpC2_346*	present	Antibiotic Resistance Gene	community
JD-1	Aph3Ia_AGly	-	absent	Antibiotic Resistance Gene	community
JD-1	Aph4.Ia_AGly	-	absent	Antibiotic Resistance Gene	community
JD-1	CMY_Bla	-	absent	Antibiotic Resistance Gene	community
JD-1	CTX.M.1_Bla	CTX-M-15_150?	present	Antibiotic Resistance Gene	community
JD-1	CTX.M.9_Bla	-	absent	Antibiotic Resistance Gene	community
JD-1	CmlA_Phe	-	absent	Antibiotic Resistance Gene	community
JD-1	DfrA5_Tmt	-	absent	Antibiotic Resistance Gene	community
JD-1	DfrA7_Tmt	DfrA17_316?	present	Antibiotic Resistance Gene	community
JD-1	DfrA_Tmt	-	absent	Antibiotic Resistance Gene	community
JD-1	ErmC_MLS	-	absent	Antibiotic Resistance Gene	community
JD-1	FloR_Phe	-	absent	Antibiotic Resistance Gene	community
JD-1	FosA_Fcyn	-	absent	Antibiotic Resistance Gene	community
JD-1	LnuF_MLS	-	absent	Antibiotic Resistance Gene	community
JD-1	Mcr1_Colistin	-	absent	Antibiotic Resistance Gene	community
JD-1	Mcr3_Colistin	-	absent	Antibiotic Resistance Gene	community
JD-1	MphA_MLS	-	absent	Antibiotic Resistance Gene	community
JD-1	MrdA_Bla	MrdA_836*	present	Antibiotic Resistance Gene	community
JD-1	Qnr.S_Flq	Qnr-S1_1455	present	Antibiotic Resistance Gene	community
JD-1	StrA_AGly	-	absent	Antibiotic Resistance Gene	community
JD-1	StrB_AGly	-	absent	Antibiotic Resistance Gene	community
JD-1	SulIII_Sul	-	absent	Antibiotic Resistance Gene	community
JD-1	SulII_Sul	-	absent	Antibiotic Resistance Gene	community
JD-1	SulI_Sul	SulI_1616	present	Antibiotic Resistance Gene	community
JD-1	TEM.1D_Bla	TEM-198_1035*	present	Antibiotic Resistance Gene	community
JD-1	TetA_Tet	-	absent	Antibiotic Resistance Gene	community
JD-1	TetB_Tet	TetB_1213*	present	Antibiotic Resistance Gene	community
JD-1	TetM_Tet	-	absent	Antibiotic Resistance Gene	community
JD-10	AMPH_Ecoli_Bla	AMPH_615*	present	Antibiotic Resistance Gene	community
JD-10	Aac3.IIa_AGly	-	absent	Antibiotic Resistance Gene	community
JD-10	Aac3.Iva_AGly	Aac3-Iva_1489*	present	Antibiotic Resistance Gene	community
JD-10	AadA4.5_AGly	-	absent	Antibiotic Resistance Gene	community
JD-10	AadA_AGly	AadA1-pm_1597*?	present	Antibiotic Resistance Gene	community
JD-10	AmpC1_Ecoli_Bla	AmpC1_1670*	present	Antibiotic Resistance Gene	community
JD-10	AmpC2_Ecoli_Bla	AmpC2_346*	present	Antibiotic Resistance Gene	community
JD-10	Aph3Ia_AGly	Aph3-Ia_1218*	present	Antibiotic Resistance Gene	community
JD-10	Aph4.Ia_AGly	Aph4-Ia_1061	present	Antibiotic Resistance Gene	community
JD-10	CMY_Bla	-	absent	Antibiotic Resistance Gene	community
JD-10	CTX.M.1_Bla	-	absent	Antibiotic Resistance Gene	community
JD-10	CTX.M.9_Bla	CTX-M-65_117	present	Antibiotic Resistance Gene	community
JD-10	CmlA_Phe	CmlA1_1537*	present	Antibiotic Resistance Gene	community
JD-10	DfrA5_Tmt	-	absent	Antibiotic Resistance Gene	community
JD-10	DfrA7_Tmt	-	absent	Antibiotic Resistance Gene	community
JD-10	DfrA_Tmt	DfrA12_1089	present	Antibiotic Resistance Gene	community
JD-10	ErmC_MLS	-	absent	Antibiotic Resistance Gene	community
JD-10	FloR_Phe	FloR_1212*	present	Antibiotic Resistance Gene	community
JD-10	FosA_Fcyn	FosA_751*	present	Antibiotic Resistance Gene	community
JD-10	LnuF_MLS	-	absent	Antibiotic Resistance Gene	community
JD-10	Mcr1_Colistin	Mcr1-1_1835	present	Antibiotic Resistance Gene	community
JD-10	Mcr3_Colistin	-	absent	Antibiotic Resistance Gene	community
JD-10	MphA_MLS	MphA_1663	present	Antibiotic Resistance Gene	community
JD-10	MrdA_Bla	MrdA_836*	present	Antibiotic Resistance Gene	community
JD-10	Qnr.S_Flq	-	absent	Antibiotic Resistance Gene	community
JD-10	StrA_AGly	-	absent	Antibiotic Resistance Gene	community
JD-10	StrB_AGly	-	absent	Antibiotic Resistance Gene	community
JD-10	SulIII_Sul	SulIII_1498	present	Antibiotic Resistance Gene	community
JD-10	SulII_Sul	-	absent	Antibiotic Resistance Gene	community
JD-10	SulI_Sul	SulI_1616	present	Antibiotic Resistance Gene	community
JD-10	TEM.1D_Bla	TEM-198_1035*	present	Antibiotic Resistance Gene	community
JD-10	TetA_Tet	TetA_1545*	present	Antibiotic Resistance Gene	community
JD-10	TetB_Tet	-	absent	Antibiotic Resistance Gene	community
JD-10	TetM_Tet	-	absent	Antibiotic Resistance Gene	community
JD-11	AMPH_Ecoli_Bla	AMPH_615*	present	Antibiotic Resistance Gene	community
JD-11	Aac3.IIa_AGly	-	absent	Antibiotic Resistance Gene	community
JD-11	Aac3.Iva_AGly	Aac3-Iva_1489*	present	Antibiotic Resistance Gene	community
JD-11	AadA4.5_AGly	-	absent	Antibiotic Resistance Gene	community
JD-11	AadA_AGly	AadA1-pm_1597*?	present	Antibiotic Resistance Gene	community
JD-11	AmpC1_Ecoli_Bla	AmpC1_1670*	present	Antibiotic Resistance Gene	community
JD-11	AmpC2_Ecoli_Bla	AmpC2_346*	present	Antibiotic Resistance Gene	community
JD-11	Aph3Ia_AGly	Aph3Ia_1217*	present	Antibiotic Resistance Gene	community
JD-11	Aph4.Ia_AGly	Aph4-Ia_1061	present	Antibiotic Resistance Gene	community
JD-11	CMY_Bla	-	absent	Antibiotic Resistance Gene	community
JD-11	CTX.M.1_Bla	-	absent	Antibiotic Resistance Gene	community
JD-11	CTX.M.9_Bla	CTX-M-65_117	present	Antibiotic Resistance Gene	community
JD-11	CmlA_Phe	-	absent	Antibiotic Resistance Gene	community
JD-11	DfrA5_Tmt	-	absent	Antibiotic Resistance Gene	community
JD-11	DfrA7_Tmt	-	absent	Antibiotic Resistance Gene	community
JD-11	DfrA_Tmt	DfrA12_1089	present	Antibiotic Resistance Gene	community
JD-11	ErmC_MLS	-	absent	Antibiotic Resistance Gene	community
JD-11	FloR_Phe	FloR_1212*	present	Antibiotic Resistance Gene	community
JD-11	FosA_Fcyn	-	absent	Antibiotic Resistance Gene	community
JD-11	LnuF_MLS	-	absent	Antibiotic Resistance Gene	community
JD-11	Mcr1_Colistin	-	absent	Antibiotic Resistance Gene	community
JD-11	Mcr3_Colistin	-	absent	Antibiotic Resistance Gene	community
JD-11	MphA_MLS	-	absent	Antibiotic Resistance Gene	community
JD-11	MrdA_Bla	MrdA_836*	present	Antibiotic Resistance Gene	community
JD-11	Qnr.S_Flq	Qnr-S1_1455	present	Antibiotic Resistance Gene	community
JD-11	StrA_AGly	-	absent	Antibiotic Resistance Gene	community
JD-11	StrB_AGly	-	absent	Antibiotic Resistance Gene	community
JD-11	SulIII_Sul	SulIII_1498	present	Antibiotic Resistance Gene	community
JD-11	SulII_Sul	-	absent	Antibiotic Resistance Gene	community
JD-11	SulI_Sul	SulI_1616	present	Antibiotic Resistance Gene	community
JD-11	TEM.1D_Bla	TEM-206_1712*	present	Antibiotic Resistance Gene	community
JD-11	TetA_Tet	TetA_1545	present	Antibiotic Resistance Gene	community
JD-11	TetB_Tet	-	absent	Antibiotic Resistance Gene	community
JD-11	TetM_Tet	-	absent	Antibiotic Resistance Gene	community
JD-12	AMPH_Ecoli_Bla	AMPH_615*	present	Antibiotic Resistance Gene	community
JD-12	Aac3.IIa_AGly	-	absent	Antibiotic Resistance Gene	community
JD-12	Aac3.Iva_AGly	Aac3-Iva_1489*	present	Antibiotic Resistance Gene	community
JD-12	AadA4.5_AGly	-	absent	Antibiotic Resistance Gene	community
JD-12	AadA_AGly	AadA2_1605*?	present	Antibiotic Resistance Gene	community
JD-12	AmpC1_Ecoli_Bla	AmpC1_1670*	present	Antibiotic Resistance Gene	community
JD-12	AmpC2_Ecoli_Bla	AmpC2_346*	present	Antibiotic Resistance Gene	community
JD-12	Aph3Ia_AGly	-	absent	Antibiotic Resistance Gene	community
JD-12	Aph4.Ia_AGly	Aph4-Ia_1061	present	Antibiotic Resistance Gene	community
JD-12	CMY_Bla	-	absent	Antibiotic Resistance Gene	community
JD-12	CTX.M.1_Bla	-	absent	Antibiotic Resistance Gene	community
JD-12	CTX.M.9_Bla	CTX-M-65_117	present	Antibiotic Resistance Gene	community
JD-12	CmlA_Phe	CmlA1_1537*	present	Antibiotic Resistance Gene	community
JD-12	DfrA5_Tmt	-	absent	Antibiotic Resistance Gene	community
JD-12	DfrA7_Tmt	-	absent	Antibiotic Resistance Gene	community
JD-12	DfrA_Tmt	DfrA12_1089	present	Antibiotic Resistance Gene	community
JD-12	ErmC_MLS	-	absent	Antibiotic Resistance Gene	community
JD-12	FloR_Phe	FloR_1212*	present	Antibiotic Resistance Gene	community
JD-12	FosA_Fcyn	-	absent	Antibiotic Resistance Gene	community
JD-12	LnuF_MLS	-	absent	Antibiotic Resistance Gene	community
JD-12	Mcr1_Colistin	-	absent	Antibiotic Resistance Gene	community
JD-12	Mcr3_Colistin	-	absent	Antibiotic Resistance Gene	community
JD-12	MphA_MLS	-	absent	Antibiotic Resistance Gene	community
JD-12	MrdA_Bla	MrdA_836*	present	Antibiotic Resistance Gene	community
JD-12	Qnr.S_Flq	Qnr-S1_1455*?	present	Antibiotic Resistance Gene	community
JD-12	StrA_AGly	-	absent	Antibiotic Resistance Gene	community
JD-12	StrB_AGly	-	absent	Antibiotic Resistance Gene	community
JD-12	SulIII_Sul	-	absent	Antibiotic Resistance Gene	community
JD-12	SulII_Sul	-	absent	Antibiotic Resistance Gene	community
JD-12	SulI_Sul	-	absent	Antibiotic Resistance Gene	community
JD-12	TEM.1D_Bla	TEM-122_972*	present	Antibiotic Resistance Gene	community
JD-12	TetA_Tet	TetA_1545*?	present	Antibiotic Resistance Gene	community
JD-12	TetB_Tet	-	absent	Antibiotic Resistance Gene	community
JD-12	TetM_Tet	-	absent	Antibiotic Resistance Gene	community
JD-13	AMPH_Ecoli_Bla	AMPH_615*	present	Antibiotic Resistance Gene	community
JD-13	Aac3.IIa_AGly	-	absent	Antibiotic Resistance Gene	community
JD-13	Aac3.Iva_AGly	Aac3-Iva_1489*	present	Antibiotic Resistance Gene	community
JD-13	AadA4.5_AGly	-	absent	Antibiotic Resistance Gene	community
JD-13	AadA_AGly	AadA2_1605*?	present	Antibiotic Resistance Gene	community
JD-13	AmpC1_Ecoli_Bla	AmpC1_1670*	present	Antibiotic Resistance Gene	community
JD-13	AmpC2_Ecoli_Bla	AmpC2_346*	present	Antibiotic Resistance Gene	community
JD-13	Aph3Ia_AGly	-	absent	Antibiotic Resistance Gene	community
JD-13	Aph4.Ia_AGly	Aph4-Ia_1061	present	Antibiotic Resistance Gene	community
JD-13	CMY_Bla	-	absent	Antibiotic Resistance Gene	community
JD-13	CTX.M.1_Bla	-	absent	Antibiotic Resistance Gene	community
JD-13	CTX.M.9_Bla	CTX-M-65_117	present	Antibiotic Resistance Gene	community
JD-13	CmlA_Phe	-	absent	Antibiotic Resistance Gene	community
JD-13	DfrA5_Tmt	-	absent	Antibiotic Resistance Gene	community
JD-13	DfrA7_Tmt	-	absent	Antibiotic Resistance Gene	community
JD-13	DfrA_Tmt	DfrA12_1089	present	Antibiotic Resistance Gene	community
JD-13	ErmC_MLS	-	absent	Antibiotic Resistance Gene	community
JD-13	FloR_Phe	FloR_1212*	present	Antibiotic Resistance Gene	community
JD-13	FosA_Fcyn	FosA_751	present	Antibiotic Resistance Gene	community
JD-13	LnuF_MLS	-	absent	Antibiotic Resistance Gene	community
JD-13	Mcr1_Colistin	-	absent	Antibiotic Resistance Gene	community
JD-13	Mcr3_Colistin	-	absent	Antibiotic Resistance Gene	community
JD-13	MphA_MLS	MphA_1663	present	Antibiotic Resistance Gene	community
JD-13	MrdA_Bla	MrdA_836*	present	Antibiotic Resistance Gene	community
JD-13	Qnr.S_Flq	-	absent	Antibiotic Resistance Gene	community
JD-13	StrA_AGly	-	absent	Antibiotic Resistance Gene	community
JD-13	StrB_AGly	-	absent	Antibiotic Resistance Gene	community
JD-13	SulIII_Sul	SulIII_1498	present	Antibiotic Resistance Gene	community
JD-13	SulII_Sul	-	absent	Antibiotic Resistance Gene	community
JD-13	SulI_Sul	SulI_1616?	present	Antibiotic Resistance Gene	community
JD-13	TEM.1D_Bla	TEM-214_1718*	present	Antibiotic Resistance Gene	community
JD-13	TetA_Tet	TetA_1545*	present	Antibiotic Resistance Gene	community
JD-13	TetB_Tet	-	absent	Antibiotic Resistance Gene	community
JD-13	TetM_Tet	-	absent	Antibiotic Resistance Gene	community
JD-14	AMPH_Ecoli_Bla	AMPH_615*	present	Antibiotic Resistance Gene	clinical
JD-14	Aac3.IIa_AGly	Aac3-IId_884*	present	Antibiotic Resistance Gene	clinical
JD-14	Aac3.Iva_AGly	-	absent	Antibiotic Resistance Gene	clinical
JD-14	AadA4.5_AGly	AadA5_1497	present	Antibiotic Resistance Gene	clinical
JD-14	AadA_AGly	-	absent	Antibiotic Resistance Gene	clinical
JD-14	AmpC1_Ecoli_Bla	-	absent	Antibiotic Resistance Gene	clinical
JD-14	AmpC2_Ecoli_Bla	AmpC2_346*	present	Antibiotic Resistance Gene	clinical
JD-14	Aph3Ia_AGly	-	absent	Antibiotic Resistance Gene	clinical
JD-14	Aph4.Ia_AGly	-	absent	Antibiotic Resistance Gene	clinical
JD-14	CMY_Bla	-	absent	Antibiotic Resistance Gene	clinical
JD-14	CTX.M.1_Bla	-	absent	Antibiotic Resistance Gene	clinical
JD-14	CTX.M.9_Bla	CTX-M-27_109	present	Antibiotic Resistance Gene	clinical
JD-14	CmlA_Phe	-	absent	Antibiotic Resistance Gene	clinical
JD-14	DfrA5_Tmt	-	absent	Antibiotic Resistance Gene	clinical
JD-14	DfrA7_Tmt	DfrA17_316	present	Antibiotic Resistance Gene	clinical
JD-14	DfrA_Tmt	-	absent	Antibiotic Resistance Gene	clinical
JD-14	ErmC_MLS	-	absent	Antibiotic Resistance Gene	clinical
JD-14	FloR_Phe	-	absent	Antibiotic Resistance Gene	clinical
JD-14	FosA_Fcyn	-	absent	Antibiotic Resistance Gene	clinical
JD-14	LnuF_MLS	-	absent	Antibiotic Resistance Gene	clinical
JD-14	Mcr1_Colistin	-	absent	Antibiotic Resistance Gene	clinical
JD-14	Mcr3_Colistin	-	absent	Antibiotic Resistance Gene	clinical
JD-14	MphA_MLS	MphA_1663	present	Antibiotic Resistance Gene	clinical
JD-14	MrdA_Bla	MrdA_836*	present	Antibiotic Resistance Gene	clinical
JD-14	Qnr.S_Flq	-	absent	Antibiotic Resistance Gene	clinical
JD-14	StrA_AGly	StrA_1501*	present	Antibiotic Resistance Gene	clinical
JD-14	StrB_AGly	StrB_1614*	present	Antibiotic Resistance Gene	clinical
JD-14	SulIII_Sul	-	absent	Antibiotic Resistance Gene	clinical
JD-14	SulII_Sul	SulII_1219	present	Antibiotic Resistance Gene	clinical
JD-14	SulI_Sul	SulI_1616	present	Antibiotic Resistance Gene	clinical
JD-14	TEM.1D_Bla	TEM-198_1035*	present	Antibiotic Resistance Gene	clinical
JD-14	TetA_Tet	TetA_1545	present	Antibiotic Resistance Gene	clinical
JD-14	TetB_Tet	-	absent	Antibiotic Resistance Gene	clinical
JD-14	TetM_Tet	-	absent	Antibiotic Resistance Gene	clinical
JD-15	AMPH_Ecoli_Bla	AMPH_615	present	Antibiotic Resistance Gene	clinical
JD-15	Aac3.IIa_AGly	-	absent	Antibiotic Resistance Gene	clinical
JD-15	Aac3.Iva_AGly	-	absent	Antibiotic Resistance Gene	clinical
JD-15	AadA4.5_AGly	-	absent	Antibiotic Resistance Gene	clinical
JD-15	AadA_AGly	-	absent	Antibiotic Resistance Gene	clinical
JD-15	AmpC1_Ecoli_Bla	AmpC1_1670*	present	Antibiotic Resistance Gene	clinical
JD-15	AmpC2_Ecoli_Bla	AmpC2_346*	present	Antibiotic Resistance Gene	clinical
JD-15	Aph3Ia_AGly	-	absent	Antibiotic Resistance Gene	clinical
JD-15	Aph4.Ia_AGly	-	absent	Antibiotic Resistance Gene	clinical
JD-15	CMY_Bla	-	absent	Antibiotic Resistance Gene	clinical
JD-15	CTX.M.1_Bla	CTX-M-15_150	present	Antibiotic Resistance Gene	clinical
JD-15	CTX.M.9_Bla	-	absent	Antibiotic Resistance Gene	clinical
JD-15	CmlA_Phe	-	absent	Antibiotic Resistance Gene	clinical
JD-15	DfrA5_Tmt	DfrA14_322	present	Antibiotic Resistance Gene	clinical
JD-15	DfrA7_Tmt	-	absent	Antibiotic Resistance Gene	clinical
JD-15	DfrA_Tmt	-	absent	Antibiotic Resistance Gene	clinical
JD-15	ErmC_MLS	-	absent	Antibiotic Resistance Gene	clinical
JD-15	FloR_Phe	-	absent	Antibiotic Resistance Gene	clinical
JD-15	FosA_Fcyn	-	absent	Antibiotic Resistance Gene	clinical
JD-15	LnuF_MLS	-	absent	Antibiotic Resistance Gene	clinical
JD-15	Mcr1_Colistin	-	absent	Antibiotic Resistance Gene	clinical
JD-15	Mcr3_Colistin	-	absent	Antibiotic Resistance Gene	clinical
JD-15	MphA_MLS	MphA_1663*	present	Antibiotic Resistance Gene	clinical
JD-15	MrdA_Bla	MrdA_836	present	Antibiotic Resistance Gene	clinical
JD-15	Qnr.S_Flq	-	absent	Antibiotic Resistance Gene	clinical
JD-15	StrA_AGly	StrA_1501*	present	Antibiotic Resistance Gene	clinical
JD-15	StrB_AGly	StrB_1614*	present	Antibiotic Resistance Gene	clinical
JD-15	SulIII_Sul	-	absent	Antibiotic Resistance Gene	clinical
JD-15	SulII_Sul	SulII_1219	present	Antibiotic Resistance Gene	clinical
JD-15	SulI_Sul	-	absent	Antibiotic Resistance Gene	clinical
JD-15	TEM.1D_Bla	TEM-198_1035*	present	Antibiotic Resistance Gene	clinical
JD-15	TetA_Tet	-	absent	Antibiotic Resistance Gene	clinical
JD-15	TetB_Tet	-	absent	Antibiotic Resistance Gene	clinical
JD-15	TetM_Tet	-	absent	Antibiotic Resistance Gene	clinical
JD-16	AMPH_Ecoli_Bla	AMPH_615*	present	Antibiotic Resistance Gene	clinical
JD-16	Aac3.IIa_AGly	-	absent	Antibiotic Resistance Gene	clinical
JD-16	Aac3.Iva_AGly	-	absent	Antibiotic Resistance Gene	clinical
JD-16	AadA4.5_AGly	-	absent	Antibiotic Resistance Gene	clinical
JD-16	AadA_AGly	-	absent	Antibiotic Resistance Gene	clinical
JD-16	AmpC1_Ecoli_Bla	AmpC1_1670*	present	Antibiotic Resistance Gene	clinical
JD-16	AmpC2_Ecoli_Bla	AmpC2_346*	present	Antibiotic Resistance Gene	clinical
JD-16	Aph3Ia_AGly	-	absent	Antibiotic Resistance Gene	clinical
JD-16	Aph4.Ia_AGly	-	absent	Antibiotic Resistance Gene	clinical
JD-16	CMY_Bla	-	absent	Antibiotic Resistance Gene	clinical
JD-16	CTX.M.1_Bla	CTX-M-15_150	present	Antibiotic Resistance Gene	clinical
JD-16	CTX.M.9_Bla	-	absent	Antibiotic Resistance Gene	clinical
JD-16	CmlA_Phe	-	absent	Antibiotic Resistance Gene	clinical
JD-16	DfrA5_Tmt	-	absent	Antibiotic Resistance Gene	clinical
JD-16	DfrA7_Tmt	-	absent	Antibiotic Resistance Gene	clinical
JD-16	DfrA_Tmt	-	absent	Antibiotic Resistance Gene	clinical
JD-16	ErmC_MLS	-	absent	Antibiotic Resistance Gene	clinical
JD-16	FloR_Phe	-	absent	Antibiotic Resistance Gene	clinical
JD-16	FosA_Fcyn	-	absent	Antibiotic Resistance Gene	clinical
JD-16	LnuF_MLS	-	absent	Antibiotic Resistance Gene	clinical
JD-16	Mcr1_Colistin	-	absent	Antibiotic Resistance Gene	clinical
JD-16	Mcr3_Colistin	-	absent	Antibiotic Resistance Gene	clinical
JD-16	MphA_MLS	MphA_1663*?	present	Antibiotic Resistance Gene	clinical
JD-16	MrdA_Bla	MrdA_836*	present	Antibiotic Resistance Gene	clinical
JD-16	Qnr.S_Flq	-	absent	Antibiotic Resistance Gene	clinical
JD-16	StrA_AGly	-	absent	Antibiotic Resistance Gene	clinical
JD-16	StrB_AGly	-	absent	Antibiotic Resistance Gene	clinical
JD-16	SulIII_Sul	-	absent	Antibiotic Resistance Gene	clinical
JD-16	SulII_Sul	-	absent	Antibiotic Resistance Gene	clinical
JD-16	SulI_Sul	-	absent	Antibiotic Resistance Gene	clinical
JD-16	TEM.1D_Bla	-	absent	Antibiotic Resistance Gene	clinical
JD-16	TetA_Tet	TetA_1545	present	Antibiotic Resistance Gene	clinical
JD-16	TetB_Tet	-	absent	Antibiotic Resistance Gene	clinical
JD-16	TetM_Tet	-	absent	Antibiotic Resistance Gene	clinical
JD-17	AMPH_Ecoli_Bla	AMPH_615*	present	Antibiotic Resistance Gene	clinical
JD-17	Aac3.IIa_AGly	Aac3-IId_884*	present	Antibiotic Resistance Gene	clinical
JD-17	Aac3.Iva_AGly	-	absent	Antibiotic Resistance Gene	clinical
JD-17	AadA4.5_AGly	AadA5_1497	present	Antibiotic Resistance Gene	clinical
JD-17	AadA_AGly	-	absent	Antibiotic Resistance Gene	clinical
JD-17	AmpC1_Ecoli_Bla	-	absent	Antibiotic Resistance Gene	clinical
JD-17	AmpC2_Ecoli_Bla	AmpC2_346*	present	Antibiotic Resistance Gene	clinical
JD-17	Aph3Ia_AGly	-	absent	Antibiotic Resistance Gene	clinical
JD-17	Aph4.Ia_AGly	-	absent	Antibiotic Resistance Gene	clinical
JD-17	CMY_Bla	-	absent	Antibiotic Resistance Gene	clinical
JD-17	CTX.M.1_Bla	-	absent	Antibiotic Resistance Gene	clinical
JD-17	CTX.M.9_Bla	CTX-M-27_109	present	Antibiotic Resistance Gene	clinical
JD-17	CmlA_Phe	-	absent	Antibiotic Resistance Gene	clinical
JD-17	DfrA5_Tmt	-	absent	Antibiotic Resistance Gene	clinical
JD-17	DfrA7_Tmt	DfrA17_316	present	Antibiotic Resistance Gene	clinical
JD-17	DfrA_Tmt	-	absent	Antibiotic Resistance Gene	clinical
JD-17	ErmC_MLS	ErmT_854*	present	Antibiotic Resistance Gene	clinical
JD-17	FloR_Phe	-	absent	Antibiotic Resistance Gene	clinical
JD-17	FosA_Fcyn	-	absent	Antibiotic Resistance Gene	clinical
JD-17	LnuF_MLS	-	absent	Antibiotic Resistance Gene	clinical
JD-17	Mcr1_Colistin	-	absent	Antibiotic Resistance Gene	clinical
JD-17	Mcr3_Colistin	-	absent	Antibiotic Resistance Gene	clinical
JD-17	MphA_MLS	MphA_1663	present	Antibiotic Resistance Gene	clinical
JD-17	MrdA_Bla	MrdA_836*	present	Antibiotic Resistance Gene	clinical
JD-17	Qnr.S_Flq	-	absent	Antibiotic Resistance Gene	clinical
JD-17	StrA_AGly	StrA_1501*	present	Antibiotic Resistance Gene	clinical
JD-17	StrB_AGly	StrB_1614*	present	Antibiotic Resistance Gene	clinical
JD-17	SulIII_Sul	-	absent	Antibiotic Resistance Gene	clinical
JD-17	SulII_Sul	SulII_1219	present	Antibiotic Resistance Gene	clinical
JD-17	SulI_Sul	SulI_1616	present	Antibiotic Resistance Gene	clinical
JD-17	TEM.1D_Bla	TEM-206_1712*	present	Antibiotic Resistance Gene	clinical
JD-17	TetA_Tet	TetA_1545	present	Antibiotic Resistance Gene	clinical
JD-17	TetB_Tet	-	absent	Antibiotic Resistance Gene	clinical
JD-17	TetM_Tet	-	absent	Antibiotic Resistance Gene	clinical
JD-18	AMPH_Ecoli_Bla	AMPH_615*	present	Antibiotic Resistance Gene	clinical
JD-18	Aac3.IIa_AGly	-	absent	Antibiotic Resistance Gene	clinical
JD-18	Aac3.Iva_AGly	-	absent	Antibiotic Resistance Gene	clinical
JD-18	AadA4.5_AGly	-	absent	Antibiotic Resistance Gene	clinical
JD-18	AadA_AGly	-	absent	Antibiotic Resistance Gene	clinical
JD-18	AmpC1_Ecoli_Bla	AmpC1_1670*	present	Antibiotic Resistance Gene	clinical
JD-18	AmpC2_Ecoli_Bla	AmpC2_346*	present	Antibiotic Resistance Gene	clinical
JD-18	Aph3Ia_AGly	-	absent	Antibiotic Resistance Gene	clinical
JD-18	Aph4.Ia_AGly	-	absent	Antibiotic Resistance Gene	clinical
JD-18	CMY_Bla	-	absent	Antibiotic Resistance Gene	clinical
JD-18	CTX.M.1_Bla	CTX-M-55_166?	present	Antibiotic Resistance Gene	clinical
JD-18	CTX.M.9_Bla	-	absent	Antibiotic Resistance Gene	clinical
JD-18	CmlA_Phe	-	absent	Antibiotic Resistance Gene	clinical
JD-18	DfrA5_Tmt	-	absent	Antibiotic Resistance Gene	clinical
JD-18	DfrA7_Tmt	-	absent	Antibiotic Resistance Gene	clinical
JD-18	DfrA_Tmt	-	absent	Antibiotic Resistance Gene	clinical
JD-18	ErmC_MLS	-	absent	Antibiotic Resistance Gene	clinical
JD-18	FloR_Phe	-	absent	Antibiotic Resistance Gene	clinical
JD-18	FosA_Fcyn	-	absent	Antibiotic Resistance Gene	clinical
JD-18	LnuF_MLS	-	absent	Antibiotic Resistance Gene	clinical
JD-18	Mcr1_Colistin	-	absent	Antibiotic Resistance Gene	clinical
JD-18	Mcr3_Colistin	-	absent	Antibiotic Resistance Gene	clinical
JD-18	MphA_MLS	-	absent	Antibiotic Resistance Gene	clinical
JD-18	MrdA_Bla	MrdA_836*	present	Antibiotic Resistance Gene	clinical
JD-18	Qnr.S_Flq	-	absent	Antibiotic Resistance Gene	clinical
JD-18	StrA_AGly	-	absent	Antibiotic Resistance Gene	clinical
JD-18	StrB_AGly	-	absent	Antibiotic Resistance Gene	clinical
JD-18	SulIII_Sul	-	absent	Antibiotic Resistance Gene	clinical
JD-18	SulII_Sul	-	absent	Antibiotic Resistance Gene	clinical
JD-18	SulI_Sul	-	absent	Antibiotic Resistance Gene	clinical
JD-18	TEM.1D_Bla	-	absent	Antibiotic Resistance Gene	clinical
JD-18	TetA_Tet	TetA_1545	present	Antibiotic Resistance Gene	clinical
JD-18	TetB_Tet	-	absent	Antibiotic Resistance Gene	clinical
JD-18	TetM_Tet	-	absent	Antibiotic Resistance Gene	clinical
JD-19	AMPH_Ecoli_Bla	AMPH_615*	present	Antibiotic Resistance Gene	community
JD-19	Aac3.IIa_AGly	-	absent	Antibiotic Resistance Gene	community
JD-19	Aac3.Iva_AGly	-	absent	Antibiotic Resistance Gene	community
JD-19	AadA4.5_AGly	-	absent	Antibiotic Resistance Gene	community
JD-19	AadA_AGly	AadA2_1605	present	Antibiotic Resistance Gene	community
JD-19	AmpC1_Ecoli_Bla	AmpC1_1670*	present	Antibiotic Resistance Gene	community
JD-19	AmpC2_Ecoli_Bla	AmpC2_346*	present	Antibiotic Resistance Gene	community
JD-19	Aph3Ia_AGly	Aph3-Ia_1218*	present	Antibiotic Resistance Gene	community
JD-19	Aph4.Ia_AGly	-	absent	Antibiotic Resistance Gene	community
JD-19	CMY_Bla	-	absent	Antibiotic Resistance Gene	community
JD-19	CTX.M.1_Bla	CTX-M-55_166	present	Antibiotic Resistance Gene	community
JD-19	CTX.M.9_Bla	-	absent	Antibiotic Resistance Gene	community
JD-19	CmlA_Phe	CmlA1_1537*	present	Antibiotic Resistance Gene	community
JD-19	DfrA5_Tmt	-	absent	Antibiotic Resistance Gene	community
JD-19	DfrA7_Tmt	-	absent	Antibiotic Resistance Gene	community
JD-19	DfrA_Tmt	DfrA12_1089	present	Antibiotic Resistance Gene	community
JD-19	ErmC_MLS	-	absent	Antibiotic Resistance Gene	community
JD-19	FloR_Phe	FloR_1212*	present	Antibiotic Resistance Gene	community
JD-19	FosA_Fcyn	-	absent	Antibiotic Resistance Gene	community
JD-19	LnuF_MLS	-	absent	Antibiotic Resistance Gene	community
JD-19	Mcr1_Colistin	-	absent	Antibiotic Resistance Gene	community
JD-19	Mcr3_Colistin	-	absent	Antibiotic Resistance Gene	community
JD-19	MphA_MLS	-	absent	Antibiotic Resistance Gene	community
JD-19	MrdA_Bla	MrdA_836*	present	Antibiotic Resistance Gene	community
JD-19	Qnr.S_Flq	-	absent	Antibiotic Resistance Gene	community
JD-19	StrA_AGly	-	absent	Antibiotic Resistance Gene	community
JD-19	StrB_AGly	-	absent	Antibiotic Resistance Gene	community
JD-19	SulIII_Sul	SulIII_1498	present	Antibiotic Resistance Gene	community
JD-19	SulII_Sul	-	absent	Antibiotic Resistance Gene	community
JD-19	SulI_Sul	-	absent	Antibiotic Resistance Gene	community
JD-19	TEM.1D_Bla	-	absent	Antibiotic Resistance Gene	community
JD-19	TetA_Tet	TetA_1545*	present	Antibiotic Resistance Gene	community
JD-19	TetB_Tet	-	absent	Antibiotic Resistance Gene	community
JD-19	TetM_Tet	-	absent	Antibiotic Resistance Gene	community
JD-2	AMPH_Ecoli_Bla	AMPH_615*	present	Antibiotic Resistance Gene	community
JD-2	Aac3.IIa_AGly	-	absent	Antibiotic Resistance Gene	community
JD-2	Aac3.Iva_AGly	Aac3-Iva_1489*	present	Antibiotic Resistance Gene	community
JD-2	AadA4.5_AGly	-	absent	Antibiotic Resistance Gene	community
JD-2	AadA_AGly	-	absent	Antibiotic Resistance Gene	community
JD-2	AmpC1_Ecoli_Bla	AmpC1_1670*	present	Antibiotic Resistance Gene	community
JD-2	AmpC2_Ecoli_Bla	AmpC2_346*	present	Antibiotic Resistance Gene	community
JD-2	Aph3Ia_AGly	-	absent	Antibiotic Resistance Gene	community
JD-2	Aph4.Ia_AGly	Aph4-Ia_1061	present	Antibiotic Resistance Gene	community
JD-2	CMY_Bla	-	absent	Antibiotic Resistance Gene	community
JD-2	CTX.M.1_Bla	-	absent	Antibiotic Resistance Gene	community
JD-2	CTX.M.9_Bla	CTX-M-65_117	present	Antibiotic Resistance Gene	community
JD-2	CmlA_Phe	-	absent	Antibiotic Resistance Gene	community
JD-2	DfrA5_Tmt	-	absent	Antibiotic Resistance Gene	community
JD-2	DfrA7_Tmt	-	absent	Antibiotic Resistance Gene	community
JD-2	DfrA_Tmt	DfrA12_1089	present	Antibiotic Resistance Gene	community
JD-2	ErmC_MLS	-	absent	Antibiotic Resistance Gene	community
JD-2	FloR_Phe	FloR_1212*	present	Antibiotic Resistance Gene	community
JD-2	FosA_Fcyn	FosA_751	present	Antibiotic Resistance Gene	community
JD-2	LnuF_MLS	-	absent	Antibiotic Resistance Gene	community
JD-2	Mcr1_Colistin	-	absent	Antibiotic Resistance Gene	community
JD-2	Mcr3_Colistin	-	absent	Antibiotic Resistance Gene	community
JD-2	MphA_MLS	MphA_1663	present	Antibiotic Resistance Gene	community
JD-2	MrdA_Bla	MrdA_836*	present	Antibiotic Resistance Gene	community
JD-2	Qnr.S_Flq	-	absent	Antibiotic Resistance Gene	community
JD-2	StrA_AGly	-	absent	Antibiotic Resistance Gene	community
JD-2	StrB_AGly	-	absent	Antibiotic Resistance Gene	community
JD-2	SulIII_Sul	-	absent	Antibiotic Resistance Gene	community
JD-2	SulII_Sul	-	absent	Antibiotic Resistance Gene	community
JD-2	SulI_Sul	-	absent	Antibiotic Resistance Gene	community
JD-2	TEM.1D_Bla	TEM-214_1718*	present	Antibiotic Resistance Gene	community
JD-2	TetA_Tet	-	absent	Antibiotic Resistance Gene	community
JD-2	TetB_Tet	-	absent	Antibiotic Resistance Gene	community
JD-2	TetM_Tet	-	absent	Antibiotic Resistance Gene	community
JD-20	AMPH_Ecoli_Bla	AMPH_615*	present	Antibiotic Resistance Gene	community
JD-20	Aac3.IIa_AGly	Aac3-IId_884*	present	Antibiotic Resistance Gene	community
JD-20	Aac3.Iva_AGly	-	absent	Antibiotic Resistance Gene	community
JD-20	AadA4.5_AGly	AadA5_1497	present	Antibiotic Resistance Gene	community
JD-20	AadA_AGly	AadA12_1600*	present	Antibiotic Resistance Gene	community
JD-20	AmpC1_Ecoli_Bla	AmpC1_1670*	present	Antibiotic Resistance Gene	community
JD-20	AmpC2_Ecoli_Bla	AmpC2_346*	present	Antibiotic Resistance Gene	community
JD-20	Aph3Ia_AGly	-	absent	Antibiotic Resistance Gene	community
JD-20	Aph4.Ia_AGly	-	absent	Antibiotic Resistance Gene	community
JD-20	CMY_Bla	-	absent	Antibiotic Resistance Gene	community
JD-20	CTX.M.1_Bla	CTX-M-55_166	present	Antibiotic Resistance Gene	community
JD-20	CTX.M.9_Bla	-	absent	Antibiotic Resistance Gene	community
JD-20	CmlA_Phe	-	absent	Antibiotic Resistance Gene	community
JD-20	DfrA5_Tmt	-	absent	Antibiotic Resistance Gene	community
JD-20	DfrA7_Tmt	DfrA17_316?	present	Antibiotic Resistance Gene	community
JD-20	DfrA_Tmt	-	absent	Antibiotic Resistance Gene	community
JD-20	ErmC_MLS	-	absent	Antibiotic Resistance Gene	community
JD-20	FloR_Phe	FloR_1212*?	present	Antibiotic Resistance Gene	community
JD-20	FosA_Fcyn	-	absent	Antibiotic Resistance Gene	community
JD-20	LnuF_MLS	LnuF_747	present	Antibiotic Resistance Gene	community
JD-20	Mcr1_Colistin	-	absent	Antibiotic Resistance Gene	community
JD-20	Mcr3_Colistin	-	absent	Antibiotic Resistance Gene	community
JD-20	MphA_MLS	-	absent	Antibiotic Resistance Gene	community
JD-20	MrdA_Bla	MrdA_836*	present	Antibiotic Resistance Gene	community
JD-20	Qnr.S_Flq	-	absent	Antibiotic Resistance Gene	community
JD-20	StrA_AGly	StrA_1501*	present	Antibiotic Resistance Gene	community
JD-20	StrB_AGly	StrB_1614	present	Antibiotic Resistance Gene	community
JD-20	SulIII_Sul	-	absent	Antibiotic Resistance Gene	community
JD-20	SulII_Sul	SulII_1219	present	Antibiotic Resistance Gene	community
JD-20	SulI_Sul	-	absent	Antibiotic Resistance Gene	community
JD-20	TEM.1D_Bla	-	absent	Antibiotic Resistance Gene	community
JD-20	TetA_Tet	TetA_1545*	present	Antibiotic Resistance Gene	community
JD-20	TetB_Tet	-	absent	Antibiotic Resistance Gene	community
JD-20	TetM_Tet	-	absent	Antibiotic Resistance Gene	community
JD-21	AMPH_Ecoli_Bla	AMPH_615	present	Antibiotic Resistance Gene	community
JD-21	Aac3.IIa_AGly	-	absent	Antibiotic Resistance Gene	community
JD-21	Aac3.Iva_AGly	-	absent	Antibiotic Resistance Gene	community
JD-21	AadA4.5_AGly	-	absent	Antibiotic Resistance Gene	community
JD-21	AadA_AGly	-	absent	Antibiotic Resistance Gene	community
JD-21	AmpC1_Ecoli_Bla	AmpC1_1670*	present	Antibiotic Resistance Gene	community
JD-21	AmpC2_Ecoli_Bla	AmpC2_346	present	Antibiotic Resistance Gene	community
JD-21	Aph3Ia_AGly	-	absent	Antibiotic Resistance Gene	community
JD-21	Aph4.Ia_AGly	-	absent	Antibiotic Resistance Gene	community
JD-21	CMY_Bla	-	absent	Antibiotic Resistance Gene	community
JD-21	CTX.M.1_Bla	CTX-M-15_150	present	Antibiotic Resistance Gene	community
JD-21	CTX.M.9_Bla	-	absent	Antibiotic Resistance Gene	community
JD-21	CmlA_Phe	-	absent	Antibiotic Resistance Gene	community
JD-21	DfrA5_Tmt	-	absent	Antibiotic Resistance Gene	community
JD-21	DfrA7_Tmt	-	absent	Antibiotic Resistance Gene	community
JD-21	DfrA_Tmt	-	absent	Antibiotic Resistance Gene	community
JD-21	ErmC_MLS	-	absent	Antibiotic Resistance Gene	community
JD-21	FloR_Phe	-	absent	Antibiotic Resistance Gene	community
JD-21	FosA_Fcyn	-	absent	Antibiotic Resistance Gene	community
JD-21	LnuF_MLS	-	absent	Antibiotic Resistance Gene	community
JD-21	Mcr1_Colistin	-	absent	Antibiotic Resistance Gene	community
JD-21	Mcr3_Colistin	-	absent	Antibiotic Resistance Gene	community
JD-21	MphA_MLS	-	absent	Antibiotic Resistance Gene	community
JD-21	MrdA_Bla	MrdA_836	present	Antibiotic Resistance Gene	community
JD-21	Qnr.S_Flq	Qnr-S1_1455	present	Antibiotic Resistance Gene	community
JD-21	StrA_AGly	-	absent	Antibiotic Resistance Gene	community
JD-21	StrB_AGly	-	absent	Antibiotic Resistance Gene	community
JD-21	SulIII_Sul	-	absent	Antibiotic Resistance Gene	community
JD-21	SulII_Sul	-	absent	Antibiotic Resistance Gene	community
JD-21	SulI_Sul	-	absent	Antibiotic Resistance Gene	community
JD-21	TEM.1D_Bla	-	absent	Antibiotic Resistance Gene	community
JD-21	TetA_Tet	-	absent	Antibiotic Resistance Gene	community
JD-21	TetB_Tet	-	absent	Antibiotic Resistance Gene	community
JD-21	TetM_Tet	-	absent	Antibiotic Resistance Gene	community
JD-22	AMPH_Ecoli_Bla	AMPH_615*	present	Antibiotic Resistance Gene	community
JD-22	Aac3.IIa_AGly	-	absent	Antibiotic Resistance Gene	community
JD-22	Aac3.Iva_AGly	-	absent	Antibiotic Resistance Gene	community
JD-22	AadA4.5_AGly	-	absent	Antibiotic Resistance Gene	community
JD-22	AadA_AGly	-	absent	Antibiotic Resistance Gene	community
JD-22	AmpC1_Ecoli_Bla	AmpC1_1670*	present	Antibiotic Resistance Gene	community
JD-22	AmpC2_Ecoli_Bla	AmpC2_346*	present	Antibiotic Resistance Gene	community
JD-22	Aph3Ia_AGly	-	absent	Antibiotic Resistance Gene	community
JD-22	Aph4.Ia_AGly	-	absent	Antibiotic Resistance Gene	community
JD-22	CMY_Bla	-	absent	Antibiotic Resistance Gene	community
JD-22	CTX.M.1_Bla	CTX-M-15_150	present	Antibiotic Resistance Gene	community
JD-22	CTX.M.9_Bla	-	absent	Antibiotic Resistance Gene	community
JD-22	CmlA_Phe	-	absent	Antibiotic Resistance Gene	community
JD-22	DfrA5_Tmt	-	absent	Antibiotic Resistance Gene	community
JD-22	DfrA7_Tmt	-	absent	Antibiotic Resistance Gene	community
JD-22	DfrA_Tmt	-	absent	Antibiotic Resistance Gene	community
JD-22	ErmC_MLS	-	absent	Antibiotic Resistance Gene	community
JD-22	FloR_Phe	-	absent	Antibiotic Resistance Gene	community
JD-22	FosA_Fcyn	-	absent	Antibiotic Resistance Gene	community
JD-22	LnuF_MLS	-	absent	Antibiotic Resistance Gene	community
JD-22	Mcr1_Colistin	-	absent	Antibiotic Resistance Gene	community
JD-22	Mcr3_Colistin	-	absent	Antibiotic Resistance Gene	community
JD-22	MphA_MLS	-	absent	Antibiotic Resistance Gene	community
JD-22	MrdA_Bla	MrdA_836*	present	Antibiotic Resistance Gene	community
JD-22	Qnr.S_Flq	Qnr-S1_1455	present	Antibiotic Resistance Gene	community
JD-22	StrA_AGly	-	absent	Antibiotic Resistance Gene	community
JD-22	StrB_AGly	-	absent	Antibiotic Resistance Gene	community
JD-22	SulIII_Sul	-	absent	Antibiotic Resistance Gene	community
JD-22	SulII_Sul	-	absent	Antibiotic Resistance Gene	community
JD-22	SulI_Sul	-	absent	Antibiotic Resistance Gene	community
JD-22	TEM.1D_Bla	-	absent	Antibiotic Resistance Gene	community
JD-22	TetA_Tet	-	absent	Antibiotic Resistance Gene	community
JD-22	TetB_Tet	-	absent	Antibiotic Resistance Gene	community
JD-22	TetM_Tet	-	absent	Antibiotic Resistance Gene	community
JD-23	AMPH_Ecoli_Bla	AMPH_615*	present	Antibiotic Resistance Gene	community
JD-23	Aac3.IIa_AGly	-	absent	Antibiotic Resistance Gene	community
JD-23	Aac3.Iva_AGly	-	absent	Antibiotic Resistance Gene	community
JD-23	AadA4.5_AGly	-	absent	Antibiotic Resistance Gene	community
JD-23	AadA_AGly	-	absent	Antibiotic Resistance Gene	community
JD-23	AmpC1_Ecoli_Bla	AmpC1_1670*?	present	Antibiotic Resistance Gene	community
JD-23	AmpC2_Ecoli_Bla	AmpC2_346*	present	Antibiotic Resistance Gene	community
JD-23	Aph3Ia_AGly	-	absent	Antibiotic Resistance Gene	community
JD-23	Aph4.Ia_AGly	-	absent	Antibiotic Resistance Gene	community
JD-23	CMY_Bla	-	absent	Antibiotic Resistance Gene	community
JD-23	CTX.M.1_Bla	CTX-M-15_150	present	Antibiotic Resistance Gene	community
JD-23	CTX.M.9_Bla	-	absent	Antibiotic Resistance Gene	community
JD-23	CmlA_Phe	-	absent	Antibiotic Resistance Gene	community
JD-23	DfrA5_Tmt	-	absent	Antibiotic Resistance Gene	community
JD-23	DfrA7_Tmt	-	absent	Antibiotic Resistance Gene	community
JD-23	DfrA_Tmt	-	absent	Antibiotic Resistance Gene	community
JD-23	ErmC_MLS	-	absent	Antibiotic Resistance Gene	community
JD-23	FloR_Phe	-	absent	Antibiotic Resistance Gene	community
JD-23	FosA_Fcyn	-	absent	Antibiotic Resistance Gene	community
JD-23	LnuF_MLS	-	absent	Antibiotic Resistance Gene	community
JD-23	Mcr1_Colistin	-	absent	Antibiotic Resistance Gene	community
JD-23	Mcr3_Colistin	-	absent	Antibiotic Resistance Gene	community
JD-23	MphA_MLS	-	absent	Antibiotic Resistance Gene	community
JD-23	MrdA_Bla	MrdA_836*	present	Antibiotic Resistance Gene	community
JD-23	Qnr.S_Flq	Qnr-S1_1455	present	Antibiotic Resistance Gene	community
JD-23	StrA_AGly	-	absent	Antibiotic Resistance Gene	community
JD-23	StrB_AGly	-	absent	Antibiotic Resistance Gene	community
JD-23	SulIII_Sul	-	absent	Antibiotic Resistance Gene	community
JD-23	SulII_Sul	-	absent	Antibiotic Resistance Gene	community
JD-23	SulI_Sul	-	absent	Antibiotic Resistance Gene	community
JD-23	TEM.1D_Bla	-	absent	Antibiotic Resistance Gene	community
JD-23	TetA_Tet	-	absent	Antibiotic Resistance Gene	community
JD-23	TetB_Tet	-	absent	Antibiotic Resistance Gene	community
JD-23	TetM_Tet	-	absent	Antibiotic Resistance Gene	community
JD-24	AMPH_Ecoli_Bla	AMPH_615*	present	Antibiotic Resistance Gene	community
JD-24	Aac3.IIa_AGly	-	absent	Antibiotic Resistance Gene	community
JD-24	Aac3.Iva_AGly	-	absent	Antibiotic Resistance Gene	community
JD-24	AadA4.5_AGly	AadA5_1497	present	Antibiotic Resistance Gene	community
JD-24	AadA_AGly	-	absent	Antibiotic Resistance Gene	community
JD-24	AmpC1_Ecoli_Bla	AmpC1_1670*	present	Antibiotic Resistance Gene	community
JD-24	AmpC2_Ecoli_Bla	AmpC2_346*	present	Antibiotic Resistance Gene	community
JD-24	Aph3Ia_AGly	-	absent	Antibiotic Resistance Gene	community
JD-24	Aph4.Ia_AGly	-	absent	Antibiotic Resistance Gene	community
JD-24	CMY_Bla	CMY-15_381*	present	Antibiotic Resistance Gene	community
JD-24	CTX.M.1_Bla	-	absent	Antibiotic Resistance Gene	community
JD-24	CTX.M.9_Bla	CTX-M-27_109	present	Antibiotic Resistance Gene	community
JD-24	CmlA_Phe	-	absent	Antibiotic Resistance Gene	community
JD-24	DfrA5_Tmt	-	absent	Antibiotic Resistance Gene	community
JD-24	DfrA7_Tmt	DfrA17_316	present	Antibiotic Resistance Gene	community
JD-24	DfrA_Tmt	-	absent	Antibiotic Resistance Gene	community
JD-24	ErmC_MLS	-	absent	Antibiotic Resistance Gene	community
JD-24	FloR_Phe	-	absent	Antibiotic Resistance Gene	community
JD-24	FosA_Fcyn	-	absent	Antibiotic Resistance Gene	community
JD-24	LnuF_MLS	-	absent	Antibiotic Resistance Gene	community
JD-24	Mcr1_Colistin	-	absent	Antibiotic Resistance Gene	community
JD-24	Mcr3_Colistin	-	absent	Antibiotic Resistance Gene	community
JD-24	MphA_MLS	MphA_1663	present	Antibiotic Resistance Gene	community
JD-24	MrdA_Bla	MrdA_836*	present	Antibiotic Resistance Gene	community
JD-24	Qnr.S_Flq	-	absent	Antibiotic Resistance Gene	community
JD-24	StrA_AGly	StrA_1501*	present	Antibiotic Resistance Gene	community
JD-24	StrB_AGly	StrB_1614*	present	Antibiotic Resistance Gene	community
JD-24	SulIII_Sul	-	absent	Antibiotic Resistance Gene	community
JD-24	SulII_Sul	SulII_1219	present	Antibiotic Resistance Gene	community
JD-24	SulI_Sul	SulI_1616	present	Antibiotic Resistance Gene	community
JD-24	TEM.1D_Bla	-	absent	Antibiotic Resistance Gene	community
JD-24	TetA_Tet	TetA_1545	present	Antibiotic Resistance Gene	community
JD-24	TetB_Tet	-	absent	Antibiotic Resistance Gene	community
JD-24	TetM_Tet	-	absent	Antibiotic Resistance Gene	community
JD-25	AMPH_Ecoli_Bla	AMPH_615*	present	Antibiotic Resistance Gene	community
JD-25	Aac3.IIa_AGly	-	absent	Antibiotic Resistance Gene	community
JD-25	Aac3.Iva_AGly	-	absent	Antibiotic Resistance Gene	community
JD-25	AadA4.5_AGly	-	absent	Antibiotic Resistance Gene	community
JD-25	AadA_AGly	-	absent	Antibiotic Resistance Gene	community
JD-25	AmpC1_Ecoli_Bla	AmpC1_1670*	present	Antibiotic Resistance Gene	community
JD-25	AmpC2_Ecoli_Bla	AmpC2_346*	present	Antibiotic Resistance Gene	community
JD-25	Aph3Ia_AGly	-	absent	Antibiotic Resistance Gene	community
JD-25	Aph4.Ia_AGly	-	absent	Antibiotic Resistance Gene	community
JD-25	CMY_Bla	-	absent	Antibiotic Resistance Gene	community
JD-25	CTX.M.1_Bla	CTX-M-15_150	present	Antibiotic Resistance Gene	community
JD-25	CTX.M.9_Bla	-	absent	Antibiotic Resistance Gene	community
JD-25	CmlA_Phe	-	absent	Antibiotic Resistance Gene	community
JD-25	DfrA5_Tmt	-	absent	Antibiotic Resistance Gene	community
JD-25	DfrA7_Tmt	-	absent	Antibiotic Resistance Gene	community
JD-25	DfrA_Tmt	-	absent	Antibiotic Resistance Gene	community
JD-25	ErmC_MLS	-	absent	Antibiotic Resistance Gene	community
JD-25	FloR_Phe	-	absent	Antibiotic Resistance Gene	community
JD-25	FosA_Fcyn	-	absent	Antibiotic Resistance Gene	community
JD-25	LnuF_MLS	-	absent	Antibiotic Resistance Gene	community
JD-25	Mcr1_Colistin	-	absent	Antibiotic Resistance Gene	community
JD-25	Mcr3_Colistin	-	absent	Antibiotic Resistance Gene	community
JD-25	MphA_MLS	-	absent	Antibiotic Resistance Gene	community
JD-25	MrdA_Bla	MrdA_836*	present	Antibiotic Resistance Gene	community
JD-25	Qnr.S_Flq	Qnr-S1_1455	present	Antibiotic Resistance Gene	community
JD-25	StrA_AGly	-	absent	Antibiotic Resistance Gene	community
JD-25	StrB_AGly	-	absent	Antibiotic Resistance Gene	community
JD-25	SulIII_Sul	-	absent	Antibiotic Resistance Gene	community
JD-25	SulII_Sul	-	absent	Antibiotic Resistance Gene	community
JD-25	SulI_Sul	-	absent	Antibiotic Resistance Gene	community
JD-25	TEM.1D_Bla	-	absent	Antibiotic Resistance Gene	community
JD-25	TetA_Tet	-	absent	Antibiotic Resistance Gene	community
JD-25	TetB_Tet	-	absent	Antibiotic Resistance Gene	community
JD-25	TetM_Tet	-	absent	Antibiotic Resistance Gene	community
JD-26	AMPH_Ecoli_Bla	AMPH_615*	present	Antibiotic Resistance Gene	community
JD-26	Aac3.IIa_AGly	-	absent	Antibiotic Resistance Gene	community
JD-26	Aac3.Iva_AGly	Aac3-Iva_1489*	present	Antibiotic Resistance Gene	community
JD-26	AadA4.5_AGly	-	absent	Antibiotic Resistance Gene	community
JD-26	AadA_AGly	AadA2_1605	present	Antibiotic Resistance Gene	community
JD-26	AmpC1_Ecoli_Bla	AmpC1_1670*?	present	Antibiotic Resistance Gene	community
JD-26	AmpC2_Ecoli_Bla	AmpC2_346*	present	Antibiotic Resistance Gene	community
JD-26	Aph3Ia_AGly	Aph3-Ia_1218*	present	Antibiotic Resistance Gene	community
JD-26	Aph4.Ia_AGly	Aph4-Ia_1061	present	Antibiotic Resistance Gene	community
JD-26	CMY_Bla	-	absent	Antibiotic Resistance Gene	community
JD-26	CTX.M.1_Bla	CTX-M-3_146	present	Antibiotic Resistance Gene	community
JD-26	CTX.M.9_Bla	-	absent	Antibiotic Resistance Gene	community
JD-26	CmlA_Phe	CmlA1_1537*	present	Antibiotic Resistance Gene	community
JD-26	DfrA5_Tmt	-	absent	Antibiotic Resistance Gene	community
JD-26	DfrA7_Tmt	-	absent	Antibiotic Resistance Gene	community
JD-26	DfrA_Tmt	DfrA12_1089	present	Antibiotic Resistance Gene	community
JD-26	ErmC_MLS	-	absent	Antibiotic Resistance Gene	community
JD-26	FloR_Phe	FloR_1212*	present	Antibiotic Resistance Gene	community
JD-26	FosA_Fcyn	-	absent	Antibiotic Resistance Gene	community
JD-26	LnuF_MLS	-	absent	Antibiotic Resistance Gene	community
JD-26	Mcr1_Colistin	-	absent	Antibiotic Resistance Gene	community
JD-26	Mcr3_Colistin	-	absent	Antibiotic Resistance Gene	community
JD-26	MphA_MLS	-	absent	Antibiotic Resistance Gene	community
JD-26	MrdA_Bla	MrdA_836*	present	Antibiotic Resistance Gene	community
JD-26	Qnr.S_Flq	-	absent	Antibiotic Resistance Gene	community
JD-26	StrA_AGly	StrA_1501*	present	Antibiotic Resistance Gene	community
JD-26	StrB_AGly	StrB_1614	present	Antibiotic Resistance Gene	community
JD-26	SulIII_Sul	SulIII_1498	present	Antibiotic Resistance Gene	community
JD-26	SulII_Sul	SulII_1219*	present	Antibiotic Resistance Gene	community
JD-26	SulI_Sul	-	absent	Antibiotic Resistance Gene	community
JD-26	TEM.1D_Bla	TEM-206_1712*	present	Antibiotic Resistance Gene	community
JD-26	TetA_Tet	TetA_1545*?	present	Antibiotic Resistance Gene	community
JD-26	TetB_Tet	-	absent	Antibiotic Resistance Gene	community
JD-26	TetM_Tet	-	absent	Antibiotic Resistance Gene	community
JD-27	AMPH_Ecoli_Bla	AMPH_615*	present	Antibiotic Resistance Gene	community
JD-27	Aac3.IIa_AGly	-	absent	Antibiotic Resistance Gene	community
JD-27	Aac3.Iva_AGly	-	absent	Antibiotic Resistance Gene	community
JD-27	AadA4.5_AGly	AadA5_1497	present	Antibiotic Resistance Gene	community
JD-27	AadA_AGly	-	absent	Antibiotic Resistance Gene	community
JD-27	AmpC1_Ecoli_Bla	AmpC1_1670*?	present	Antibiotic Resistance Gene	community
JD-27	AmpC2_Ecoli_Bla	AmpC2_346*	present	Antibiotic Resistance Gene	community
JD-27	Aph3Ia_AGly	-	absent	Antibiotic Resistance Gene	community
JD-27	Aph4.Ia_AGly	-	absent	Antibiotic Resistance Gene	community
JD-27	CMY_Bla	CMY-15_381*?	present	Antibiotic Resistance Gene	community
JD-27	CTX.M.1_Bla	-	absent	Antibiotic Resistance Gene	community
JD-27	CTX.M.9_Bla	CTX-M-27_109*?	present	Antibiotic Resistance Gene	community
JD-27	CmlA_Phe	-	absent	Antibiotic Resistance Gene	community
JD-27	DfrA5_Tmt	-	absent	Antibiotic Resistance Gene	community
JD-27	DfrA7_Tmt	DfrA17_316	present	Antibiotic Resistance Gene	community
JD-27	DfrA_Tmt	-	absent	Antibiotic Resistance Gene	community
JD-27	ErmC_MLS	-	absent	Antibiotic Resistance Gene	community
JD-27	FloR_Phe	-	absent	Antibiotic Resistance Gene	community
JD-27	FosA_Fcyn	-	absent	Antibiotic Resistance Gene	community
JD-27	LnuF_MLS	-	absent	Antibiotic Resistance Gene	community
JD-27	Mcr1_Colistin	-	absent	Antibiotic Resistance Gene	community
JD-27	Mcr3_Colistin	-	absent	Antibiotic Resistance Gene	community
JD-27	MphA_MLS	MphA_1663	present	Antibiotic Resistance Gene	community
JD-27	MrdA_Bla	MrdA_836*	present	Antibiotic Resistance Gene	community
JD-27	Qnr.S_Flq	-	absent	Antibiotic Resistance Gene	community
JD-27	StrA_AGly	StrA_1501*	present	Antibiotic Resistance Gene	community
JD-27	StrB_AGly	StrB_1614*	present	Antibiotic Resistance Gene	community
JD-27	SulIII_Sul	-	absent	Antibiotic Resistance Gene	community
JD-27	SulII_Sul	SulII_1219	present	Antibiotic Resistance Gene	community
JD-27	SulI_Sul	SulI_1616	present	Antibiotic Resistance Gene	community
JD-27	TEM.1D_Bla	-	absent	Antibiotic Resistance Gene	community
JD-27	TetA_Tet	TetA_1545	present	Antibiotic Resistance Gene	community
JD-27	TetB_Tet	-	absent	Antibiotic Resistance Gene	community
JD-27	TetM_Tet	-	absent	Antibiotic Resistance Gene	community
JD-28	AMPH_Ecoli_Bla	AMPH_615*	present	Antibiotic Resistance Gene	community
JD-28	Aac3.IIa_AGly	-	absent	Antibiotic Resistance Gene	community
JD-28	Aac3.Iva_AGly	-	absent	Antibiotic Resistance Gene	community
JD-28	AadA4.5_AGly	AadA5_1497?	present	Antibiotic Resistance Gene	community
JD-28	AadA_AGly	-	absent	Antibiotic Resistance Gene	community
JD-28	AmpC1_Ecoli_Bla	AmpC1_1670*?	present	Antibiotic Resistance Gene	community
JD-28	AmpC2_Ecoli_Bla	AmpC2_346*	present	Antibiotic Resistance Gene	community
JD-28	Aph3Ia_AGly	-	absent	Antibiotic Resistance Gene	community
JD-28	Aph4.Ia_AGly	-	absent	Antibiotic Resistance Gene	community
JD-28	CMY_Bla	-	absent	Antibiotic Resistance Gene	community
JD-28	CTX.M.1_Bla	-	absent	Antibiotic Resistance Gene	community
JD-28	CTX.M.9_Bla	CTX-M-27_109	present	Antibiotic Resistance Gene	community
JD-28	CmlA_Phe	-	absent	Antibiotic Resistance Gene	community
JD-28	DfrA5_Tmt	-	absent	Antibiotic Resistance Gene	community
JD-28	DfrA7_Tmt	DfrA17_316*	present	Antibiotic Resistance Gene	community
JD-28	DfrA_Tmt	-	absent	Antibiotic Resistance Gene	community
JD-28	ErmC_MLS	-	absent	Antibiotic Resistance Gene	community
JD-28	FloR_Phe	-	absent	Antibiotic Resistance Gene	community
JD-28	FosA_Fcyn	-	absent	Antibiotic Resistance Gene	community
JD-28	LnuF_MLS	-	absent	Antibiotic Resistance Gene	community
JD-28	Mcr1_Colistin	-	absent	Antibiotic Resistance Gene	community
JD-28	Mcr3_Colistin	-	absent	Antibiotic Resistance Gene	community
JD-28	MphA_MLS	MphA_1663*?	present	Antibiotic Resistance Gene	community
JD-28	MrdA_Bla	MrdA_836*	present	Antibiotic Resistance Gene	community
JD-28	Qnr.S_Flq	-	absent	Antibiotic Resistance Gene	community
JD-28	StrA_AGly	StrA_1501*?	present	Antibiotic Resistance Gene	community
JD-28	StrB_AGly	StrB_1614*?	present	Antibiotic Resistance Gene	community
JD-28	SulIII_Sul	-	absent	Antibiotic Resistance Gene	community
JD-28	SulII_Sul	-	absent	Antibiotic Resistance Gene	community
JD-28	SulI_Sul	SulI_1616?	present	Antibiotic Resistance Gene	community
JD-28	TEM.1D_Bla	-	absent	Antibiotic Resistance Gene	community
JD-28	TetA_Tet	TetA_1545*?	present	Antibiotic Resistance Gene	community
JD-28	TetB_Tet	-	absent	Antibiotic Resistance Gene	community
JD-28	TetM_Tet	-	absent	Antibiotic Resistance Gene	community
JD-29	AMPH_Ecoli_Bla	AMPH_615	present	Antibiotic Resistance Gene	community
JD-29	Aac3.IIa_AGly	-	absent	Antibiotic Resistance Gene	community
JD-29	Aac3.Iva_AGly	-	absent	Antibiotic Resistance Gene	community
JD-29	AadA4.5_AGly	-	absent	Antibiotic Resistance Gene	community
JD-29	AadA_AGly	AadA2_1605*	present	Antibiotic Resistance Gene	community
JD-29	AmpC1_Ecoli_Bla	AmpC1_1670	present	Antibiotic Resistance Gene	community
JD-29	AmpC2_Ecoli_Bla	AmpC2_346*	present	Antibiotic Resistance Gene	community
JD-29	Aph3Ia_AGly	Aph3-Ia_1218*	present	Antibiotic Resistance Gene	community
JD-29	Aph4.Ia_AGly	-	absent	Antibiotic Resistance Gene	community
JD-29	CMY_Bla	CMY-44_409*	present	Antibiotic Resistance Gene	community
JD-29	CTX.M.1_Bla	-	absent	Antibiotic Resistance Gene	community
JD-29	CTX.M.9_Bla	CTX-M-27_109	present	Antibiotic Resistance Gene	community
JD-29	CmlA_Phe	CmlA1_1537*	present	Antibiotic Resistance Gene	community
JD-29	DfrA5_Tmt	-	absent	Antibiotic Resistance Gene	community
JD-29	DfrA7_Tmt	-	absent	Antibiotic Resistance Gene	community
JD-29	DfrA_Tmt	DfrA12_1089	present	Antibiotic Resistance Gene	community
JD-29	ErmC_MLS	-	absent	Antibiotic Resistance Gene	community
JD-29	FloR_Phe	FloR_1212*	present	Antibiotic Resistance Gene	community
JD-29	FosA_Fcyn	-	absent	Antibiotic Resistance Gene	community
JD-29	LnuF_MLS	LnuF_747	present	Antibiotic Resistance Gene	community
JD-29	Mcr1_Colistin	-	absent	Antibiotic Resistance Gene	community
JD-29	Mcr3_Colistin	-	absent	Antibiotic Resistance Gene	community
JD-29	MphA_MLS	MphA_1663	present	Antibiotic Resistance Gene	community
JD-29	MrdA_Bla	MrdA_836	present	Antibiotic Resistance Gene	community
JD-29	Qnr.S_Flq	-	absent	Antibiotic Resistance Gene	community
JD-29	StrA_AGly	-	absent	Antibiotic Resistance Gene	community
JD-29	StrB_AGly	-	absent	Antibiotic Resistance Gene	community
JD-29	SulIII_Sul	SulIII_1498?	present	Antibiotic Resistance Gene	community
JD-29	SulII_Sul	SulII_1219	present	Antibiotic Resistance Gene	community
JD-29	SulI_Sul	-	absent	Antibiotic Resistance Gene	community
JD-29	TEM.1D_Bla	TEM-198_1035*	present	Antibiotic Resistance Gene	community
JD-29	TetA_Tet	TetA_1545*	present	Antibiotic Resistance Gene	community
JD-29	TetB_Tet	-	absent	Antibiotic Resistance Gene	community
JD-29	TetM_Tet	TetM_831*	present	Antibiotic Resistance Gene	community
JD-3	AMPH_Ecoli_Bla	AMPH_615	present	Antibiotic Resistance Gene	community
JD-3	Aac3.IIa_AGly	-	absent	Antibiotic Resistance Gene	community
JD-3	Aac3.Iva_AGly	Aac3-Iva_1489*	present	Antibiotic Resistance Gene	community
JD-3	AadA4.5_AGly	-	absent	Antibiotic Resistance Gene	community
JD-3	AadA_AGly	AadA1-pm_1597*?	present	Antibiotic Resistance Gene	community
JD-3	AmpC1_Ecoli_Bla	AmpC1_1670	present	Antibiotic Resistance Gene	community
JD-3	AmpC2_Ecoli_Bla	AmpC2_346	present	Antibiotic Resistance Gene	community
JD-3	Aph3Ia_AGly	-	absent	Antibiotic Resistance Gene	community
JD-3	Aph4.Ia_AGly	Aph4-Ia_1061	present	Antibiotic Resistance Gene	community
JD-3	CMY_Bla	-	absent	Antibiotic Resistance Gene	community
JD-3	CTX.M.1_Bla	-	absent	Antibiotic Resistance Gene	community
JD-3	CTX.M.9_Bla	CTX-M-65_117	present	Antibiotic Resistance Gene	community
JD-3	CmlA_Phe	-	absent	Antibiotic Resistance Gene	community
JD-3	DfrA5_Tmt	DfrA14_322	present	Antibiotic Resistance Gene	community
JD-3	DfrA7_Tmt	-	absent	Antibiotic Resistance Gene	community
JD-3	DfrA_Tmt	-	absent	Antibiotic Resistance Gene	community
JD-3	ErmC_MLS	-	absent	Antibiotic Resistance Gene	community
JD-3	FloR_Phe	FloR_1212*	present	Antibiotic Resistance Gene	community
JD-3	FosA_Fcyn	-	absent	Antibiotic Resistance Gene	community
JD-3	LnuF_MLS	-	absent	Antibiotic Resistance Gene	community
JD-3	Mcr1_Colistin	-	absent	Antibiotic Resistance Gene	community
JD-3	Mcr3_Colistin	-	absent	Antibiotic Resistance Gene	community
JD-3	MphA_MLS	-	absent	Antibiotic Resistance Gene	community
JD-3	MrdA_Bla	MrdA_836	present	Antibiotic Resistance Gene	community
JD-3	Qnr.S_Flq	Qnr-S1_1455	present	Antibiotic Resistance Gene	community
JD-3	StrA_AGly	-	absent	Antibiotic Resistance Gene	community
JD-3	StrB_AGly	-	absent	Antibiotic Resistance Gene	community
JD-3	SulIII_Sul	SulIII_1498	present	Antibiotic Resistance Gene	community
JD-3	SulII_Sul	-	absent	Antibiotic Resistance Gene	community
JD-3	SulI_Sul	-	absent	Antibiotic Resistance Gene	community
JD-3	TEM.1D_Bla	TEM-176_1018*	present	Antibiotic Resistance Gene	community
JD-3	TetA_Tet	TetA_1545	present	Antibiotic Resistance Gene	community
JD-3	TetB_Tet	-	absent	Antibiotic Resistance Gene	community
JD-3	TetM_Tet	-	absent	Antibiotic Resistance Gene	community
JD-30	AMPH_Ecoli_Bla	AMPH_615*	present	Antibiotic Resistance Gene	community
JD-30	Aac3.IIa_AGly	-	absent	Antibiotic Resistance Gene	community
JD-30	Aac3.Iva_AGly	-	absent	Antibiotic Resistance Gene	community
JD-30	AadA4.5_AGly	-	absent	Antibiotic Resistance Gene	community
JD-30	AadA_AGly	-	absent	Antibiotic Resistance Gene	community
JD-30	AmpC1_Ecoli_Bla	AmpC1_1670*	present	Antibiotic Resistance Gene	community
JD-30	AmpC2_Ecoli_Bla	AmpC2_346*	present	Antibiotic Resistance Gene	community
JD-30	Aph3Ia_AGly	-	absent	Antibiotic Resistance Gene	community
JD-30	Aph4.Ia_AGly	-	absent	Antibiotic Resistance Gene	community
JD-30	CMY_Bla	-	absent	Antibiotic Resistance Gene	community
JD-30	CTX.M.1_Bla	CTX-M-15_150	present	Antibiotic Resistance Gene	community
JD-30	CTX.M.9_Bla	-	absent	Antibiotic Resistance Gene	community
JD-30	CmlA_Phe	-	absent	Antibiotic Resistance Gene	community
JD-30	DfrA5_Tmt	DfrA14_322*?	present	Antibiotic Resistance Gene	community
JD-30	DfrA7_Tmt	-	absent	Antibiotic Resistance Gene	community
JD-30	DfrA_Tmt	-	absent	Antibiotic Resistance Gene	community
JD-30	ErmC_MLS	-	absent	Antibiotic Resistance Gene	community
JD-30	FloR_Phe	-	absent	Antibiotic Resistance Gene	community
JD-30	FosA_Fcyn	-	absent	Antibiotic Resistance Gene	community
JD-30	LnuF_MLS	-	absent	Antibiotic Resistance Gene	community
JD-30	Mcr1_Colistin	-	absent	Antibiotic Resistance Gene	community
JD-30	Mcr3_Colistin	-	absent	Antibiotic Resistance Gene	community
JD-30	MphA_MLS	-	absent	Antibiotic Resistance Gene	community
JD-30	MrdA_Bla	MrdA_836*	present	Antibiotic Resistance Gene	community
JD-30	Qnr.S_Flq	Qnr-S1_1455	present	Antibiotic Resistance Gene	community
JD-30	StrA_AGly	StrA_1501*?	present	Antibiotic Resistance Gene	community
JD-30	StrB_AGly	Aph(6)-Id_1726*?	present	Antibiotic Resistance Gene	community
JD-30	SulIII_Sul	-	absent	Antibiotic Resistance Gene	community
JD-30	SulII_Sul	-	absent	Antibiotic Resistance Gene	community
JD-30	SulI_Sul	-	absent	Antibiotic Resistance Gene	community
JD-30	TEM.1D_Bla	TEM-198_1035*?	present	Antibiotic Resistance Gene	community
JD-30	TetA_Tet	TetA_1545	present	Antibiotic Resistance Gene	community
JD-30	TetB_Tet	-	absent	Antibiotic Resistance Gene	community
JD-30	TetM_Tet	-	absent	Antibiotic Resistance Gene	community
JD-31	AMPH_Ecoli_Bla	AMPH_615*	present	Antibiotic Resistance Gene	community
JD-31	Aac3.IIa_AGly	-	absent	Antibiotic Resistance Gene	community
JD-31	Aac3.Iva_AGly	-	absent	Antibiotic Resistance Gene	community
JD-31	AadA4.5_AGly	AadA5_1497	present	Antibiotic Resistance Gene	community
JD-31	AadA_AGly	-	absent	Antibiotic Resistance Gene	community
JD-31	AmpC1_Ecoli_Bla	AmpC1_1670*?	present	Antibiotic Resistance Gene	community
JD-31	AmpC2_Ecoli_Bla	AmpC2_346*	present	Antibiotic Resistance Gene	community
JD-31	Aph3Ia_AGly	-	absent	Antibiotic Resistance Gene	community
JD-31	Aph4.Ia_AGly	-	absent	Antibiotic Resistance Gene	community
JD-31	CMY_Bla	-	absent	Antibiotic Resistance Gene	community
JD-31	CTX.M.1_Bla	-	absent	Antibiotic Resistance Gene	community
JD-31	CTX.M.9_Bla	CTX-M-27_109	present	Antibiotic Resistance Gene	community
JD-31	CmlA_Phe	-	absent	Antibiotic Resistance Gene	community
JD-31	DfrA5_Tmt	-	absent	Antibiotic Resistance Gene	community
JD-31	DfrA7_Tmt	DfrA17_316	present	Antibiotic Resistance Gene	community
JD-31	DfrA_Tmt	-	absent	Antibiotic Resistance Gene	community
JD-31	ErmC_MLS	-	absent	Antibiotic Resistance Gene	community
JD-31	FloR_Phe	-	absent	Antibiotic Resistance Gene	community
JD-31	FosA_Fcyn	-	absent	Antibiotic Resistance Gene	community
JD-31	LnuF_MLS	-	absent	Antibiotic Resistance Gene	community
JD-31	Mcr1_Colistin	-	absent	Antibiotic Resistance Gene	community
JD-31	Mcr3_Colistin	-	absent	Antibiotic Resistance Gene	community
JD-31	MphA_MLS	MphA_1663	present	Antibiotic Resistance Gene	community
JD-31	MrdA_Bla	MrdA_836*	present	Antibiotic Resistance Gene	community
JD-31	Qnr.S_Flq	-	absent	Antibiotic Resistance Gene	community
JD-31	StrA_AGly	StrA_1501*	present	Antibiotic Resistance Gene	community
JD-31	StrB_AGly	StrB_1614*	present	Antibiotic Resistance Gene	community
JD-31	SulIII_Sul	-	absent	Antibiotic Resistance Gene	community
JD-31	SulII_Sul	SulII_1219	present	Antibiotic Resistance Gene	community
JD-31	SulI_Sul	SulI_1616	present	Antibiotic Resistance Gene	community
JD-31	TEM.1D_Bla	-	absent	Antibiotic Resistance Gene	community
JD-31	TetA_Tet	TetA_1545	present	Antibiotic Resistance Gene	community
JD-31	TetB_Tet	-	absent	Antibiotic Resistance Gene	community
JD-31	TetM_Tet	-	absent	Antibiotic Resistance Gene	community
JD-32	AMPH_Ecoli_Bla	AMPH_615*	present	Antibiotic Resistance Gene	community
JD-32	Aac3.IIa_AGly	-	absent	Antibiotic Resistance Gene	community
JD-32	Aac3.Iva_AGly	-	absent	Antibiotic Resistance Gene	community
JD-32	AadA4.5_AGly	AadA5_1497	present	Antibiotic Resistance Gene	community
JD-32	AadA_AGly	-	absent	Antibiotic Resistance Gene	community
JD-32	AmpC1_Ecoli_Bla	AmpC1_1670*?	present	Antibiotic Resistance Gene	community
JD-32	AmpC2_Ecoli_Bla	AmpC2_346*	present	Antibiotic Resistance Gene	community
JD-32	Aph3Ia_AGly	-	absent	Antibiotic Resistance Gene	community
JD-32	Aph4.Ia_AGly	-	absent	Antibiotic Resistance Gene	community
JD-32	CMY_Bla	-	absent	Antibiotic Resistance Gene	community
JD-32	CTX.M.1_Bla	-	absent	Antibiotic Resistance Gene	community
JD-32	CTX.M.9_Bla	CTX-M-27_109	present	Antibiotic Resistance Gene	community
JD-32	CmlA_Phe	-	absent	Antibiotic Resistance Gene	community
JD-32	DfrA5_Tmt	-	absent	Antibiotic Resistance Gene	community
JD-32	DfrA7_Tmt	DfrA17_316	present	Antibiotic Resistance Gene	community
JD-32	DfrA_Tmt	-	absent	Antibiotic Resistance Gene	community
JD-32	ErmC_MLS	-	absent	Antibiotic Resistance Gene	community
JD-32	FloR_Phe	-	absent	Antibiotic Resistance Gene	community
JD-32	FosA_Fcyn	-	absent	Antibiotic Resistance Gene	community
JD-32	LnuF_MLS	-	absent	Antibiotic Resistance Gene	community
JD-32	Mcr1_Colistin	-	absent	Antibiotic Resistance Gene	community
JD-32	Mcr3_Colistin	-	absent	Antibiotic Resistance Gene	community
JD-32	MphA_MLS	MphA_1663	present	Antibiotic Resistance Gene	community
JD-32	MrdA_Bla	MrdA_836*	present	Antibiotic Resistance Gene	community
JD-32	Qnr.S_Flq	-	absent	Antibiotic Resistance Gene	community
JD-32	StrA_AGly	StrA_1501*	present	Antibiotic Resistance Gene	community
JD-32	StrB_AGly	StrB_1614*	present	Antibiotic Resistance Gene	community
JD-32	SulIII_Sul	-	absent	Antibiotic Resistance Gene	community
JD-32	SulII_Sul	SulII_1219	present	Antibiotic Resistance Gene	community
JD-32	SulI_Sul	SulI_1616	present	Antibiotic Resistance Gene	community
JD-32	TEM.1D_Bla	-	absent	Antibiotic Resistance Gene	community
JD-32	TetA_Tet	TetA_1545	present	Antibiotic Resistance Gene	community
JD-32	TetB_Tet	-	absent	Antibiotic Resistance Gene	community
JD-32	TetM_Tet	-	absent	Antibiotic Resistance Gene	community
JD-33	AMPH_Ecoli_Bla	AMPH_615*	present	Antibiotic Resistance Gene	community
JD-33	Aac3.IIa_AGly	-	absent	Antibiotic Resistance Gene	community
JD-33	Aac3.Iva_AGly	-	absent	Antibiotic Resistance Gene	community
JD-33	AadA4.5_AGly	-	absent	Antibiotic Resistance Gene	community
JD-33	AadA_AGly	-	absent	Antibiotic Resistance Gene	community
JD-33	AmpC1_Ecoli_Bla	-	absent	Antibiotic Resistance Gene	community
JD-33	AmpC2_Ecoli_Bla	AmpC2_346*	present	Antibiotic Resistance Gene	community
JD-33	Aph3Ia_AGly	-	absent	Antibiotic Resistance Gene	community
JD-33	Aph4.Ia_AGly	-	absent	Antibiotic Resistance Gene	community
JD-33	CMY_Bla	-	absent	Antibiotic Resistance Gene	community
JD-33	CTX.M.1_Bla	-	absent	Antibiotic Resistance Gene	community
JD-33	CTX.M.9_Bla	CTX-M-27_109?	present	Antibiotic Resistance Gene	community
JD-33	CmlA_Phe	-	absent	Antibiotic Resistance Gene	community
JD-33	DfrA5_Tmt	-	absent	Antibiotic Resistance Gene	community
JD-33	DfrA7_Tmt	-	absent	Antibiotic Resistance Gene	community
JD-33	DfrA_Tmt	-	absent	Antibiotic Resistance Gene	community
JD-33	ErmC_MLS	-	absent	Antibiotic Resistance Gene	community
JD-33	FloR_Phe	-	absent	Antibiotic Resistance Gene	community
JD-33	FosA_Fcyn	-	absent	Antibiotic Resistance Gene	community
JD-33	LnuF_MLS	-	absent	Antibiotic Resistance Gene	community
JD-33	Mcr1_Colistin	-	absent	Antibiotic Resistance Gene	community
JD-33	Mcr3_Colistin	-	absent	Antibiotic Resistance Gene	community
JD-33	MphA_MLS	-	absent	Antibiotic Resistance Gene	community
JD-33	MrdA_Bla	MrdA_836*	present	Antibiotic Resistance Gene	community
JD-33	Qnr.S_Flq	-	absent	Antibiotic Resistance Gene	community
JD-33	StrA_AGly	-	absent	Antibiotic Resistance Gene	community
JD-33	StrB_AGly	-	absent	Antibiotic Resistance Gene	community
JD-33	SulIII_Sul	-	absent	Antibiotic Resistance Gene	community
JD-33	SulII_Sul	-	absent	Antibiotic Resistance Gene	community
JD-33	SulI_Sul	-	absent	Antibiotic Resistance Gene	community
JD-33	TEM.1D_Bla	-	absent	Antibiotic Resistance Gene	community
JD-33	TetA_Tet	-	absent	Antibiotic Resistance Gene	community
JD-33	TetB_Tet	-	absent	Antibiotic Resistance Gene	community
JD-33	TetM_Tet	-	absent	Antibiotic Resistance Gene	community
JD-34	AMPH_Ecoli_Bla	AMPH_615*	present	Antibiotic Resistance Gene	community
JD-34	Aac3.IIa_AGly	-	absent	Antibiotic Resistance Gene	community
JD-34	Aac3.Iva_AGly	-	absent	Antibiotic Resistance Gene	community
JD-34	AadA4.5_AGly	-	absent	Antibiotic Resistance Gene	community
JD-34	AadA_AGly	-	absent	Antibiotic Resistance Gene	community
JD-34	AmpC1_Ecoli_Bla	-	absent	Antibiotic Resistance Gene	community
JD-34	AmpC2_Ecoli_Bla	AmpC2_346*	present	Antibiotic Resistance Gene	community
JD-34	Aph3Ia_AGly	-	absent	Antibiotic Resistance Gene	community
JD-34	Aph4.Ia_AGly	-	absent	Antibiotic Resistance Gene	community
JD-34	CMY_Bla	-	absent	Antibiotic Resistance Gene	community
JD-34	CTX.M.1_Bla	-	absent	Antibiotic Resistance Gene	community
JD-34	CTX.M.9_Bla	CTX-M-27_109?	present	Antibiotic Resistance Gene	community
JD-34	CmlA_Phe	-	absent	Antibiotic Resistance Gene	community
JD-34	DfrA5_Tmt	-	absent	Antibiotic Resistance Gene	community
JD-34	DfrA7_Tmt	-	absent	Antibiotic Resistance Gene	community
JD-34	DfrA_Tmt	-	absent	Antibiotic Resistance Gene	community
JD-34	ErmC_MLS	-	absent	Antibiotic Resistance Gene	community
JD-34	FloR_Phe	-	absent	Antibiotic Resistance Gene	community
JD-34	FosA_Fcyn	-	absent	Antibiotic Resistance Gene	community
JD-34	LnuF_MLS	-	absent	Antibiotic Resistance Gene	community
JD-34	Mcr1_Colistin	-	absent	Antibiotic Resistance Gene	community
JD-34	Mcr3_Colistin	-	absent	Antibiotic Resistance Gene	community
JD-34	MphA_MLS	-	absent	Antibiotic Resistance Gene	community
JD-34	MrdA_Bla	MrdA_836*	present	Antibiotic Resistance Gene	community
JD-34	Qnr.S_Flq	-	absent	Antibiotic Resistance Gene	community
JD-34	StrA_AGly	StrA_1501*	present	Antibiotic Resistance Gene	community
JD-34	StrB_AGly	StrB_1614*	present	Antibiotic Resistance Gene	community
JD-34	SulIII_Sul	-	absent	Antibiotic Resistance Gene	community
JD-34	SulII_Sul	SulII_1219	present	Antibiotic Resistance Gene	community
JD-34	SulI_Sul	-	absent	Antibiotic Resistance Gene	community
JD-34	TEM.1D_Bla	-	absent	Antibiotic Resistance Gene	community
JD-34	TetA_Tet	TetA_1545?	present	Antibiotic Resistance Gene	community
JD-34	TetB_Tet	-	absent	Antibiotic Resistance Gene	community
JD-34	TetM_Tet	-	absent	Antibiotic Resistance Gene	community
JD-35	AMPH_Ecoli_Bla	AMPH_615*	present	Antibiotic Resistance Gene	community
JD-35	Aac3.IIa_AGly	-	absent	Antibiotic Resistance Gene	community
JD-35	Aac3.Iva_AGly	Aac3-Iva_1489*	present	Antibiotic Resistance Gene	community
JD-35	AadA4.5_AGly	-	absent	Antibiotic Resistance Gene	community
JD-35	AadA_AGly	AadA1-pm_1597*?	present	Antibiotic Resistance Gene	community
JD-35	AmpC1_Ecoli_Bla	AmpC1_1670*	present	Antibiotic Resistance Gene	community
JD-35	AmpC2_Ecoli_Bla	AmpC2_346*	present	Antibiotic Resistance Gene	community
JD-35	Aph3Ia_AGly	-	absent	Antibiotic Resistance Gene	community
JD-35	Aph4.Ia_AGly	Aph4-Ia_1061	present	Antibiotic Resistance Gene	community
JD-35	CMY_Bla	-	absent	Antibiotic Resistance Gene	community
JD-35	CTX.M.1_Bla	-	absent	Antibiotic Resistance Gene	community
JD-35	CTX.M.9_Bla	CTX-M-65_117	present	Antibiotic Resistance Gene	community
JD-35	CmlA_Phe	-	absent	Antibiotic Resistance Gene	community
JD-35	DfrA5_Tmt	-	absent	Antibiotic Resistance Gene	community
JD-35	DfrA7_Tmt	-	absent	Antibiotic Resistance Gene	community
JD-35	DfrA_Tmt	-	absent	Antibiotic Resistance Gene	community
JD-35	ErmC_MLS	-	absent	Antibiotic Resistance Gene	community
JD-35	FloR_Phe	FloR_1212*	present	Antibiotic Resistance Gene	community
JD-35	FosA_Fcyn	FosA_751	present	Antibiotic Resistance Gene	community
JD-35	LnuF_MLS	-	absent	Antibiotic Resistance Gene	community
JD-35	Mcr1_Colistin	-	absent	Antibiotic Resistance Gene	community
JD-35	Mcr3_Colistin	-	absent	Antibiotic Resistance Gene	community
JD-35	MphA_MLS	-	absent	Antibiotic Resistance Gene	community
JD-35	MrdA_Bla	MrdA_836*	present	Antibiotic Resistance Gene	community
JD-35	Qnr.S_Flq	Qnr-S1_1455	present	Antibiotic Resistance Gene	community
JD-35	StrA_AGly	-	absent	Antibiotic Resistance Gene	community
JD-35	StrB_AGly	-	absent	Antibiotic Resistance Gene	community
JD-35	SulIII_Sul	SulIII_1498	present	Antibiotic Resistance Gene	community
JD-35	SulII_Sul	SulII_1219	present	Antibiotic Resistance Gene	community
JD-35	SulI_Sul	-	absent	Antibiotic Resistance Gene	community
JD-35	TEM.1D_Bla	TEM-206_1712*	present	Antibiotic Resistance Gene	community
JD-35	TetA_Tet	TetA_1545	present	Antibiotic Resistance Gene	community
JD-35	TetB_Tet	-	absent	Antibiotic Resistance Gene	community
JD-35	TetM_Tet	-	absent	Antibiotic Resistance Gene	community
JD-36	AMPH_Ecoli_Bla	AMPH_615*	present	Antibiotic Resistance Gene	community
JD-36	Aac3.IIa_AGly	-	absent	Antibiotic Resistance Gene	community
JD-36	Aac3.Iva_AGly	-	absent	Antibiotic Resistance Gene	community
JD-36	AadA4.5_AGly	AadA5_1497	present	Antibiotic Resistance Gene	community
JD-36	AadA_AGly	-	absent	Antibiotic Resistance Gene	community
JD-36	AmpC1_Ecoli_Bla	AmpC1_1670*	present	Antibiotic Resistance Gene	community
JD-36	AmpC2_Ecoli_Bla	AmpC2_346*	present	Antibiotic Resistance Gene	community
JD-36	Aph3Ia_AGly	-	absent	Antibiotic Resistance Gene	community
JD-36	Aph4.Ia_AGly	-	absent	Antibiotic Resistance Gene	community
JD-36	CMY_Bla	-	absent	Antibiotic Resistance Gene	community
JD-36	CTX.M.1_Bla	CTX-M-15_150	present	Antibiotic Resistance Gene	community
JD-36	CTX.M.9_Bla	-	absent	Antibiotic Resistance Gene	community
JD-36	CmlA_Phe	-	absent	Antibiotic Resistance Gene	community
JD-36	DfrA5_Tmt	-	absent	Antibiotic Resistance Gene	community
JD-36	DfrA7_Tmt	DfrA17_316?	present	Antibiotic Resistance Gene	community
JD-36	DfrA_Tmt	-	absent	Antibiotic Resistance Gene	community
JD-36	ErmC_MLS	-	absent	Antibiotic Resistance Gene	community
JD-36	FloR_Phe	-	absent	Antibiotic Resistance Gene	community
JD-36	FosA_Fcyn	-	absent	Antibiotic Resistance Gene	community
JD-36	LnuF_MLS	-	absent	Antibiotic Resistance Gene	community
JD-36	Mcr1_Colistin	-	absent	Antibiotic Resistance Gene	community
JD-36	Mcr3_Colistin	-	absent	Antibiotic Resistance Gene	community
JD-36	MphA_MLS	MphA_1663	present	Antibiotic Resistance Gene	community
JD-36	MrdA_Bla	MrdA_836*	present	Antibiotic Resistance Gene	community
JD-36	Qnr.S_Flq	Qnr-S1_1455?	present	Antibiotic Resistance Gene	community
JD-36	StrA_AGly	-	absent	Antibiotic Resistance Gene	community
JD-36	StrB_AGly	StrB_1614*?	present	Antibiotic Resistance Gene	community
JD-36	SulIII_Sul	-	absent	Antibiotic Resistance Gene	community
JD-36	SulII_Sul	SulII_1219	present	Antibiotic Resistance Gene	community
JD-36	SulI_Sul	-	absent	Antibiotic Resistance Gene	community
JD-36	TEM.1D_Bla	-	absent	Antibiotic Resistance Gene	community
JD-36	TetA_Tet	TetA_1545*	present	Antibiotic Resistance Gene	community
JD-36	TetB_Tet	-	absent	Antibiotic Resistance Gene	community
JD-36	TetM_Tet	-	absent	Antibiotic Resistance Gene	community
JD-37	AMPH_Ecoli_Bla	AMPH_615*	present	Antibiotic Resistance Gene	community
JD-37	Aac3.IIa_AGly	-	absent	Antibiotic Resistance Gene	community
JD-37	Aac3.Iva_AGly	Aac3-Iva_1489*	present	Antibiotic Resistance Gene	community
JD-37	AadA4.5_AGly	-	absent	Antibiotic Resistance Gene	community
JD-37	AadA_AGly	AadA8b_1612*?	present	Antibiotic Resistance Gene	community
JD-37	AmpC1_Ecoli_Bla	AmpC1_1670*	present	Antibiotic Resistance Gene	community
JD-37	AmpC2_Ecoli_Bla	AmpC2_346*	present	Antibiotic Resistance Gene	community
JD-37	Aph3Ia_AGly	-	absent	Antibiotic Resistance Gene	community
JD-37	Aph4.Ia_AGly	Aph4-Ia_1061	present	Antibiotic Resistance Gene	community
JD-37	CMY_Bla	-	absent	Antibiotic Resistance Gene	community
JD-37	CTX.M.1_Bla	-	absent	Antibiotic Resistance Gene	community
JD-37	CTX.M.9_Bla	CTX-M-65_117	present	Antibiotic Resistance Gene	community
JD-37	CmlA_Phe	-	absent	Antibiotic Resistance Gene	community
JD-37	DfrA5_Tmt	-	absent	Antibiotic Resistance Gene	community
JD-37	DfrA7_Tmt	-	absent	Antibiotic Resistance Gene	community
JD-37	DfrA_Tmt	DfrA12_1089	present	Antibiotic Resistance Gene	community
JD-37	ErmC_MLS	-	absent	Antibiotic Resistance Gene	community
JD-37	FloR_Phe	FloR_1212*?	present	Antibiotic Resistance Gene	community
JD-37	FosA_Fcyn	FosA_751	present	Antibiotic Resistance Gene	community
JD-37	LnuF_MLS	-	absent	Antibiotic Resistance Gene	community
JD-37	Mcr1_Colistin	-	absent	Antibiotic Resistance Gene	community
JD-37	Mcr3_Colistin	-	absent	Antibiotic Resistance Gene	community
JD-37	MphA_MLS	MphA_1663	present	Antibiotic Resistance Gene	community
JD-37	MrdA_Bla	MrdA_836*	present	Antibiotic Resistance Gene	community
JD-37	Qnr.S_Flq	-	absent	Antibiotic Resistance Gene	community
JD-37	StrA_AGly	-	absent	Antibiotic Resistance Gene	community
JD-37	StrB_AGly	-	absent	Antibiotic Resistance Gene	community
JD-37	SulIII_Sul	SulIII_1498?	present	Antibiotic Resistance Gene	community
JD-37	SulII_Sul	-	absent	Antibiotic Resistance Gene	community
JD-37	SulI_Sul	SulI_1616?	present	Antibiotic Resistance Gene	community
JD-37	TEM.1D_Bla	TEM-206_1712*	present	Antibiotic Resistance Gene	community
JD-37	TetA_Tet	TetA_1545*	present	Antibiotic Resistance Gene	community
JD-37	TetB_Tet	-	absent	Antibiotic Resistance Gene	community
JD-37	TetM_Tet	-	absent	Antibiotic Resistance Gene	community
JD-38	AMPH_Ecoli_Bla	AMPH_615*	present	Antibiotic Resistance Gene	clinical
JD-38	Aac3.IIa_AGly	Aac3-IId_884*	present	Antibiotic Resistance Gene	clinical
JD-38	Aac3.Iva_AGly	-	absent	Antibiotic Resistance Gene	clinical
JD-38	AadA4.5_AGly	AadA5_1497	present	Antibiotic Resistance Gene	clinical
JD-38	AadA_AGly	-	absent	Antibiotic Resistance Gene	clinical
JD-38	AmpC1_Ecoli_Bla	-	absent	Antibiotic Resistance Gene	clinical
JD-38	AmpC2_Ecoli_Bla	AmpC2_346*	present	Antibiotic Resistance Gene	clinical
JD-38	Aph3Ia_AGly	-	absent	Antibiotic Resistance Gene	clinical
JD-38	Aph4.Ia_AGly	-	absent	Antibiotic Resistance Gene	clinical
JD-38	CMY_Bla	-	absent	Antibiotic Resistance Gene	clinical
JD-38	CTX.M.1_Bla	-	absent	Antibiotic Resistance Gene	clinical
JD-38	CTX.M.9_Bla	CTX-M-27_109	present	Antibiotic Resistance Gene	clinical
JD-38	CmlA_Phe	-	absent	Antibiotic Resistance Gene	clinical
JD-38	DfrA5_Tmt	-	absent	Antibiotic Resistance Gene	clinical
JD-38	DfrA7_Tmt	DfrA17_316	present	Antibiotic Resistance Gene	clinical
JD-38	DfrA_Tmt	-	absent	Antibiotic Resistance Gene	clinical
JD-38	ErmC_MLS	-	absent	Antibiotic Resistance Gene	clinical
JD-38	FloR_Phe	-	absent	Antibiotic Resistance Gene	clinical
JD-38	FosA_Fcyn	-	absent	Antibiotic Resistance Gene	clinical
JD-38	LnuF_MLS	-	absent	Antibiotic Resistance Gene	clinical
JD-38	Mcr1_Colistin	-	absent	Antibiotic Resistance Gene	clinical
JD-38	Mcr3_Colistin	-	absent	Antibiotic Resistance Gene	clinical
JD-38	MphA_MLS	MphA_1663	present	Antibiotic Resistance Gene	clinical
JD-38	MrdA_Bla	MrdA_836*	present	Antibiotic Resistance Gene	clinical
JD-38	Qnr.S_Flq	-	absent	Antibiotic Resistance Gene	clinical
JD-38	StrA_AGly	StrA_1501*	present	Antibiotic Resistance Gene	clinical
JD-38	StrB_AGly	StrB_1614*	present	Antibiotic Resistance Gene	clinical
JD-38	SulIII_Sul	-	absent	Antibiotic Resistance Gene	clinical
JD-38	SulII_Sul	SulII_1219	present	Antibiotic Resistance Gene	clinical
JD-38	SulI_Sul	SulI_1616	present	Antibiotic Resistance Gene	clinical
JD-38	TEM.1D_Bla	TEM-206_1712*	present	Antibiotic Resistance Gene	clinical
JD-38	TetA_Tet	TetA_1545	present	Antibiotic Resistance Gene	clinical
JD-38	TetB_Tet	-	absent	Antibiotic Resistance Gene	clinical
JD-38	TetM_Tet	-	absent	Antibiotic Resistance Gene	clinical
JD-39	AMPH_Ecoli_Bla	AMPH_615*	present	Antibiotic Resistance Gene	clinical
JD-39	Aac3.IIa_AGly	-	absent	Antibiotic Resistance Gene	clinical
JD-39	Aac3.Iva_AGly	-	absent	Antibiotic Resistance Gene	clinical
JD-39	AadA4.5_AGly	-	absent	Antibiotic Resistance Gene	clinical
JD-39	AadA_AGly	-	absent	Antibiotic Resistance Gene	clinical
JD-39	AmpC1_Ecoli_Bla	AmpC1_1670*?	present	Antibiotic Resistance Gene	clinical
JD-39	AmpC2_Ecoli_Bla	AmpC2_346*	present	Antibiotic Resistance Gene	clinical
JD-39	Aph3Ia_AGly	Aph3-Ia_1218*	present	Antibiotic Resistance Gene	clinical
JD-39	Aph4.Ia_AGly	-	absent	Antibiotic Resistance Gene	clinical
JD-39	CMY_Bla	-	absent	Antibiotic Resistance Gene	clinical
JD-39	CTX.M.1_Bla	CTX-M-55_166	present	Antibiotic Resistance Gene	clinical
JD-39	CTX.M.9_Bla	-	absent	Antibiotic Resistance Gene	clinical
JD-39	CmlA_Phe	-	absent	Antibiotic Resistance Gene	clinical
JD-39	DfrA5_Tmt	DfrA14_322	present	Antibiotic Resistance Gene	clinical
JD-39	DfrA7_Tmt	-	absent	Antibiotic Resistance Gene	clinical
JD-39	DfrA_Tmt	-	absent	Antibiotic Resistance Gene	clinical
JD-39	ErmC_MLS	-	absent	Antibiotic Resistance Gene	clinical
JD-39	FloR_Phe	-	absent	Antibiotic Resistance Gene	clinical
JD-39	FosA_Fcyn	-	absent	Antibiotic Resistance Gene	clinical
JD-39	LnuF_MLS	-	absent	Antibiotic Resistance Gene	clinical
JD-39	Mcr1_Colistin	-	absent	Antibiotic Resistance Gene	clinical
JD-39	Mcr3_Colistin	-	absent	Antibiotic Resistance Gene	clinical
JD-39	MphA_MLS	-	absent	Antibiotic Resistance Gene	clinical
JD-39	MrdA_Bla	MrdA_836*	present	Antibiotic Resistance Gene	clinical
JD-39	Qnr.S_Flq	-	absent	Antibiotic Resistance Gene	clinical
JD-39	StrA_AGly	-	absent	Antibiotic Resistance Gene	clinical
JD-39	StrB_AGly	-	absent	Antibiotic Resistance Gene	clinical
JD-39	SulIII_Sul	-	absent	Antibiotic Resistance Gene	clinical
JD-39	SulII_Sul	-	absent	Antibiotic Resistance Gene	clinical
JD-39	SulI_Sul	-	absent	Antibiotic Resistance Gene	clinical
JD-39	TEM.1D_Bla	-	absent	Antibiotic Resistance Gene	clinical
JD-39	TetA_Tet	-	absent	Antibiotic Resistance Gene	clinical
JD-39	TetB_Tet	-	absent	Antibiotic Resistance Gene	clinical
JD-39	TetM_Tet	-	absent	Antibiotic Resistance Gene	clinical
JD-4	AMPH_Ecoli_Bla	AMPH_615*	present	Antibiotic Resistance Gene	community
JD-4	Aac3.IIa_AGly	-	absent	Antibiotic Resistance Gene	community
JD-4	Aac3.Iva_AGly	Aac3-Iva_1489*	present	Antibiotic Resistance Gene	community
JD-4	AadA4.5_AGly	-	absent	Antibiotic Resistance Gene	community
JD-4	AadA_AGly	AadA1-pm_1597*?	present	Antibiotic Resistance Gene	community
JD-4	AmpC1_Ecoli_Bla	AmpC1_1670*	present	Antibiotic Resistance Gene	community
JD-4	AmpC2_Ecoli_Bla	AmpC2_346*	present	Antibiotic Resistance Gene	community
JD-4	Aph3Ia_AGly	-	absent	Antibiotic Resistance Gene	community
JD-4	Aph4.Ia_AGly	Aph4-Ia_1061	present	Antibiotic Resistance Gene	community
JD-4	CMY_Bla	-	absent	Antibiotic Resistance Gene	community
JD-4	CTX.M.1_Bla	-	absent	Antibiotic Resistance Gene	community
JD-4	CTX.M.9_Bla	CTX-M-65_117	present	Antibiotic Resistance Gene	community
JD-4	CmlA_Phe	-	absent	Antibiotic Resistance Gene	community
JD-4	DfrA5_Tmt	DfrA14_322	present	Antibiotic Resistance Gene	community
JD-4	DfrA7_Tmt	-	absent	Antibiotic Resistance Gene	community
JD-4	DfrA_Tmt	-	absent	Antibiotic Resistance Gene	community
JD-4	ErmC_MLS	-	absent	Antibiotic Resistance Gene	community
JD-4	FloR_Phe	FloR_1212*	present	Antibiotic Resistance Gene	community
JD-4	FosA_Fcyn	FosA_751	present	Antibiotic Resistance Gene	community
JD-4	LnuF_MLS	LnuF_747	present	Antibiotic Resistance Gene	community
JD-4	Mcr1_Colistin	-	absent	Antibiotic Resistance Gene	community
JD-4	Mcr3_Colistin	-	absent	Antibiotic Resistance Gene	community
JD-4	MphA_MLS	-	absent	Antibiotic Resistance Gene	community
JD-4	MrdA_Bla	MrdA_836*	present	Antibiotic Resistance Gene	community
JD-4	Qnr.S_Flq	Qnr-S1_1455?	present	Antibiotic Resistance Gene	community
JD-4	StrA_AGly	-	absent	Antibiotic Resistance Gene	community
JD-4	StrB_AGly	-	absent	Antibiotic Resistance Gene	community
JD-4	SulIII_Sul	-	absent	Antibiotic Resistance Gene	community
JD-4	SulII_Sul	-	absent	Antibiotic Resistance Gene	community
JD-4	SulI_Sul	-	absent	Antibiotic Resistance Gene	community
JD-4	TEM.1D_Bla	TEM-215_1719*	present	Antibiotic Resistance Gene	community
JD-4	TetA_Tet	TetA_1545*	present	Antibiotic Resistance Gene	community
JD-4	TetB_Tet	-	absent	Antibiotic Resistance Gene	community
JD-4	TetM_Tet	-	absent	Antibiotic Resistance Gene	community
JD-40	AMPH_Ecoli_Bla	AMPH_615*	present	Antibiotic Resistance Gene	clinical
JD-40	Aac3.IIa_AGly	Aac3-IIa_882*	present	Antibiotic Resistance Gene	clinical
JD-40	Aac3.Iva_AGly	-	absent	Antibiotic Resistance Gene	clinical
JD-40	AadA4.5_AGly	-	absent	Antibiotic Resistance Gene	clinical
JD-40	AadA_AGly	AadA22_1607	present	Antibiotic Resistance Gene	clinical
JD-40	AmpC1_Ecoli_Bla	AmpC1_1670*	present	Antibiotic Resistance Gene	clinical
JD-40	AmpC2_Ecoli_Bla	AmpC2_346*	present	Antibiotic Resistance Gene	clinical
JD-40	Aph3Ia_AGly	Aph3-Ia_1218*	present	Antibiotic Resistance Gene	clinical
JD-40	Aph4.Ia_AGly	-	absent	Antibiotic Resistance Gene	clinical
JD-40	CMY_Bla	-	absent	Antibiotic Resistance Gene	clinical
JD-40	CTX.M.1_Bla	CTX-M-55_166	present	Antibiotic Resistance Gene	clinical
JD-40	CTX.M.9_Bla	-	absent	Antibiotic Resistance Gene	clinical
JD-40	CmlA_Phe	-	absent	Antibiotic Resistance Gene	clinical
JD-40	DfrA5_Tmt	DfrA14_322	present	Antibiotic Resistance Gene	clinical
JD-40	DfrA7_Tmt	-	absent	Antibiotic Resistance Gene	clinical
JD-40	DfrA_Tmt	-	absent	Antibiotic Resistance Gene	clinical
JD-40	ErmC_MLS	-	absent	Antibiotic Resistance Gene	clinical
JD-40	FloR_Phe	FloR_1212*	present	Antibiotic Resistance Gene	clinical
JD-40	FosA_Fcyn	-	absent	Antibiotic Resistance Gene	clinical
JD-40	LnuF_MLS	LnuF_747	present	Antibiotic Resistance Gene	clinical
JD-40	Mcr1_Colistin	-	absent	Antibiotic Resistance Gene	clinical
JD-40	Mcr3_Colistin	-	absent	Antibiotic Resistance Gene	clinical
JD-40	MphA_MLS	-	absent	Antibiotic Resistance Gene	clinical
JD-40	MrdA_Bla	MrdA_836*	present	Antibiotic Resistance Gene	clinical
JD-40	Qnr.S_Flq	Qnr-S1_1455	present	Antibiotic Resistance Gene	clinical
JD-40	StrA_AGly	StrA_1501*	present	Antibiotic Resistance Gene	clinical
JD-40	StrB_AGly	StrB_1614*	present	Antibiotic Resistance Gene	clinical
JD-40	SulIII_Sul	SulIII_1498*	present	Antibiotic Resistance Gene	clinical
JD-40	SulII_Sul	SulII_1219	present	Antibiotic Resistance Gene	clinical
JD-40	SulI_Sul	-	absent	Antibiotic Resistance Gene	clinical
JD-40	TEM.1D_Bla	TEM-198_1035*	present	Antibiotic Resistance Gene	clinical
JD-40	TetA_Tet	TetA_1545	present	Antibiotic Resistance Gene	clinical
JD-40	TetB_Tet	-	absent	Antibiotic Resistance Gene	clinical
JD-40	TetM_Tet	-	absent	Antibiotic Resistance Gene	clinical
JD-5	AMPH_Ecoli_Bla	AMPH_615*	present	Antibiotic Resistance Gene	community
JD-5	Aac3.IIa_AGly	-	absent	Antibiotic Resistance Gene	community
JD-5	Aac3.Iva_AGly	Aac3-Iva_1489*	present	Antibiotic Resistance Gene	community
JD-5	AadA4.5_AGly	-	absent	Antibiotic Resistance Gene	community
JD-5	AadA_AGly	AadA2_1605	present	Antibiotic Resistance Gene	community
JD-5	AmpC1_Ecoli_Bla	AmpC1_1670*	present	Antibiotic Resistance Gene	community
JD-5	AmpC2_Ecoli_Bla	AmpC2_346*	present	Antibiotic Resistance Gene	community
JD-5	Aph3Ia_AGly	Aph3-Ia_1218*	present	Antibiotic Resistance Gene	community
JD-5	Aph4.Ia_AGly	Aph4-Ia_1061	present	Antibiotic Resistance Gene	community
JD-5	CMY_Bla	-	absent	Antibiotic Resistance Gene	community
JD-5	CTX.M.1_Bla	-	absent	Antibiotic Resistance Gene	community
JD-5	CTX.M.9_Bla	CTX-M-65_117?	present	Antibiotic Resistance Gene	community
JD-5	CmlA_Phe	CmlA1_1537*	present	Antibiotic Resistance Gene	community
JD-5	DfrA5_Tmt	-	absent	Antibiotic Resistance Gene	community
JD-5	DfrA7_Tmt	-	absent	Antibiotic Resistance Gene	community
JD-5	DfrA_Tmt	DfrA12_1089*	present	Antibiotic Resistance Gene	community
JD-5	ErmC_MLS	-	absent	Antibiotic Resistance Gene	community
JD-5	FloR_Phe	FloR_1212*	present	Antibiotic Resistance Gene	community
JD-5	FosA_Fcyn	FosA_751	present	Antibiotic Resistance Gene	community
JD-5	LnuF_MLS	-	absent	Antibiotic Resistance Gene	community
JD-5	Mcr1_Colistin	-	absent	Antibiotic Resistance Gene	community
JD-5	Mcr3_Colistin	-	absent	Antibiotic Resistance Gene	community
JD-5	MphA_MLS	MphA_1663	present	Antibiotic Resistance Gene	community
JD-5	MrdA_Bla	MrdA_836*	present	Antibiotic Resistance Gene	community
JD-5	Qnr.S_Flq	-	absent	Antibiotic Resistance Gene	community
JD-5	StrA_AGly	-	absent	Antibiotic Resistance Gene	community
JD-5	StrB_AGly	-	absent	Antibiotic Resistance Gene	community
JD-5	SulIII_Sul	SulIII_1498	present	Antibiotic Resistance Gene	community
JD-5	SulII_Sul	-	absent	Antibiotic Resistance Gene	community
JD-5	SulI_Sul	-	absent	Antibiotic Resistance Gene	community
JD-5	TEM.1D_Bla	TEM-33_908*	present	Antibiotic Resistance Gene	community
JD-5	TetA_Tet	TetA_1545*	present	Antibiotic Resistance Gene	community
JD-5	TetB_Tet	-	absent	Antibiotic Resistance Gene	community
JD-5	TetM_Tet	-	absent	Antibiotic Resistance Gene	community
JD-6	AMPH_Ecoli_Bla	AMPH_615*	present	Antibiotic Resistance Gene	community
JD-6	Aac3.IIa_AGly	-	absent	Antibiotic Resistance Gene	community
JD-6	Aac3.Iva_AGly	-	absent	Antibiotic Resistance Gene	community
JD-6	AadA4.5_AGly	-	absent	Antibiotic Resistance Gene	community
JD-6	AadA_AGly	AadA8b_1612*?	present	Antibiotic Resistance Gene	community
JD-6	AmpC1_Ecoli_Bla	AmpC1_1670*	present	Antibiotic Resistance Gene	community
JD-6	AmpC2_Ecoli_Bla	AmpC2_346*	present	Antibiotic Resistance Gene	community
JD-6	Aph3Ia_AGly	Aph3Ia_1217*	present	Antibiotic Resistance Gene	community
JD-6	Aph4.Ia_AGly	-	absent	Antibiotic Resistance Gene	community
JD-6	CMY_Bla	-	absent	Antibiotic Resistance Gene	community
JD-6	CTX.M.1_Bla	CTX-M-69_175*?	present	Antibiotic Resistance Gene	community
JD-6	CTX.M.9_Bla	-	absent	Antibiotic Resistance Gene	community
JD-6	CmlA_Phe	-	absent	Antibiotic Resistance Gene	community
JD-6	DfrA5_Tmt	-	absent	Antibiotic Resistance Gene	community
JD-6	DfrA7_Tmt	-	absent	Antibiotic Resistance Gene	community
JD-6	DfrA_Tmt	DfrA12_1089	present	Antibiotic Resistance Gene	community
JD-6	ErmC_MLS	-	absent	Antibiotic Resistance Gene	community
JD-6	FloR_Phe	FloR_1212*	present	Antibiotic Resistance Gene	community
JD-6	FosA_Fcyn	-	absent	Antibiotic Resistance Gene	community
JD-6	LnuF_MLS	-	absent	Antibiotic Resistance Gene	community
JD-6	Mcr1_Colistin	-	absent	Antibiotic Resistance Gene	community
JD-6	Mcr3_Colistin	-	absent	Antibiotic Resistance Gene	community
JD-6	MphA_MLS	MphA_1663	present	Antibiotic Resistance Gene	community
JD-6	MrdA_Bla	MrdA_836*	present	Antibiotic Resistance Gene	community
JD-6	Qnr.S_Flq	Qnr-S1_1455?	present	Antibiotic Resistance Gene	community
JD-6	StrA_AGly	-	absent	Antibiotic Resistance Gene	community
JD-6	StrB_AGly	-	absent	Antibiotic Resistance Gene	community
JD-6	SulIII_Sul	-	absent	Antibiotic Resistance Gene	community
JD-6	SulII_Sul	-	absent	Antibiotic Resistance Gene	community
JD-6	SulI_Sul	SulI_1616	present	Antibiotic Resistance Gene	community
JD-6	TEM.1D_Bla	TEM-176_1018	present	Antibiotic Resistance Gene	community
JD-6	TetA_Tet	TetA_1545*	present	Antibiotic Resistance Gene	community
JD-6	TetB_Tet	-	absent	Antibiotic Resistance Gene	community
JD-6	TetM_Tet	TetM_831*	present	Antibiotic Resistance Gene	community
JD-7	AMPH_Ecoli_Bla	AMPH_615*	present	Antibiotic Resistance Gene	community
JD-7	Aac3.IIa_AGly	-	absent	Antibiotic Resistance Gene	community
JD-7	Aac3.Iva_AGly	-	absent	Antibiotic Resistance Gene	community
JD-7	AadA4.5_AGly	AadA5_1497	present	Antibiotic Resistance Gene	community
JD-7	AadA_AGly	-	absent	Antibiotic Resistance Gene	community
JD-7	AmpC1_Ecoli_Bla	AmpC1_1670*?	present	Antibiotic Resistance Gene	community
JD-7	AmpC2_Ecoli_Bla	AmpC2_346*	present	Antibiotic Resistance Gene	community
JD-7	Aph3Ia_AGly	-	absent	Antibiotic Resistance Gene	community
JD-7	Aph4.Ia_AGly	-	absent	Antibiotic Resistance Gene	community
JD-7	CMY_Bla	-	absent	Antibiotic Resistance Gene	community
JD-7	CTX.M.1_Bla	-	absent	Antibiotic Resistance Gene	community
JD-7	CTX.M.9_Bla	CTX-M-27_109	present	Antibiotic Resistance Gene	community
JD-7	CmlA_Phe	-	absent	Antibiotic Resistance Gene	community
JD-7	DfrA5_Tmt	-	absent	Antibiotic Resistance Gene	community
JD-7	DfrA7_Tmt	DfrA17_316	present	Antibiotic Resistance Gene	community
JD-7	DfrA_Tmt	-	absent	Antibiotic Resistance Gene	community
JD-7	ErmC_MLS	-	absent	Antibiotic Resistance Gene	community
JD-7	FloR_Phe	-	absent	Antibiotic Resistance Gene	community
JD-7	FosA_Fcyn	-	absent	Antibiotic Resistance Gene	community
JD-7	LnuF_MLS	-	absent	Antibiotic Resistance Gene	community
JD-7	Mcr1_Colistin	-	absent	Antibiotic Resistance Gene	community
JD-7	Mcr3_Colistin	-	absent	Antibiotic Resistance Gene	community
JD-7	MphA_MLS	MphA_1663	present	Antibiotic Resistance Gene	community
JD-7	MrdA_Bla	MrdA_836*	present	Antibiotic Resistance Gene	community
JD-7	Qnr.S_Flq	-	absent	Antibiotic Resistance Gene	community
JD-7	StrA_AGly	StrA_1501*	present	Antibiotic Resistance Gene	community
JD-7	StrB_AGly	StrB_1614*	present	Antibiotic Resistance Gene	community
JD-7	SulIII_Sul	-	absent	Antibiotic Resistance Gene	community
JD-7	SulII_Sul	SulII_1219	present	Antibiotic Resistance Gene	community
JD-7	SulI_Sul	SulI_1616	present	Antibiotic Resistance Gene	community
JD-7	TEM.1D_Bla	-	absent	Antibiotic Resistance Gene	community
JD-7	TetA_Tet	TetA_1545	present	Antibiotic Resistance Gene	community
JD-7	TetB_Tet	-	absent	Antibiotic Resistance Gene	community
JD-7	TetM_Tet	-	absent	Antibiotic Resistance Gene	community
JD-8	AMPH_Ecoli_Bla	AMPH_615*	present	Antibiotic Resistance Gene	community
JD-8	Aac3.IIa_AGly	-	absent	Antibiotic Resistance Gene	community
JD-8	Aac3.Iva_AGly	-	absent	Antibiotic Resistance Gene	community
JD-8	AadA4.5_AGly	-	absent	Antibiotic Resistance Gene	community
JD-8	AadA_AGly	-	absent	Antibiotic Resistance Gene	community
JD-8	AmpC1_Ecoli_Bla	AmpC1_1670*?	present	Antibiotic Resistance Gene	community
JD-8	AmpC2_Ecoli_Bla	AmpC2_346*	present	Antibiotic Resistance Gene	community
JD-8	Aph3Ia_AGly	-	absent	Antibiotic Resistance Gene	community
JD-8	Aph4.Ia_AGly	-	absent	Antibiotic Resistance Gene	community
JD-8	CMY_Bla	-	absent	Antibiotic Resistance Gene	community
JD-8	CTX.M.1_Bla	CTX-M-55_166?	present	Antibiotic Resistance Gene	community
JD-8	CTX.M.9_Bla	-	absent	Antibiotic Resistance Gene	community
JD-8	CmlA_Phe	-	absent	Antibiotic Resistance Gene	community
JD-8	DfrA5_Tmt	-	absent	Antibiotic Resistance Gene	community
JD-8	DfrA7_Tmt	-	absent	Antibiotic Resistance Gene	community
JD-8	DfrA_Tmt	-	absent	Antibiotic Resistance Gene	community
JD-8	ErmC_MLS	-	absent	Antibiotic Resistance Gene	community
JD-8	FloR_Phe	FloR_1212*	present	Antibiotic Resistance Gene	community
JD-8	FosA_Fcyn	-	absent	Antibiotic Resistance Gene	community
JD-8	LnuF_MLS	-	absent	Antibiotic Resistance Gene	community
JD-8	Mcr1_Colistin	-	absent	Antibiotic Resistance Gene	community
JD-8	Mcr3_Colistin	-	absent	Antibiotic Resistance Gene	community
JD-8	MphA_MLS	-	absent	Antibiotic Resistance Gene	community
JD-8	MrdA_Bla	MrdA_836*	present	Antibiotic Resistance Gene	community
JD-8	Qnr.S_Flq	-	absent	Antibiotic Resistance Gene	community
JD-8	StrA_AGly	StrA_1501*	present	Antibiotic Resistance Gene	community
JD-8	StrB_AGly	StrB_1614	present	Antibiotic Resistance Gene	community
JD-8	SulIII_Sul	-	absent	Antibiotic Resistance Gene	community
JD-8	SulII_Sul	SulII_1219*	present	Antibiotic Resistance Gene	community
JD-8	SulI_Sul	-	absent	Antibiotic Resistance Gene	community
JD-8	TEM.1D_Bla	-	absent	Antibiotic Resistance Gene	community
JD-8	TetA_Tet	TetA_1545*?	present	Antibiotic Resistance Gene	community
JD-8	TetB_Tet	-	absent	Antibiotic Resistance Gene	community
JD-8	TetM_Tet	-	absent	Antibiotic Resistance Gene	community
JD-9	AMPH_Ecoli_Bla	AMPH_615*	present	Antibiotic Resistance Gene	community
JD-9	Aac3.IIa_AGly	Aac3-IId_884*	present	Antibiotic Resistance Gene	community
JD-9	Aac3.Iva_AGly	-	absent	Antibiotic Resistance Gene	community
JD-9	AadA4.5_AGly	-	absent	Antibiotic Resistance Gene	community
JD-9	AadA_AGly	AadA1-pm_1597*?	present	Antibiotic Resistance Gene	community
JD-9	AmpC1_Ecoli_Bla	AmpC1_1670*	present	Antibiotic Resistance Gene	community
JD-9	AmpC2_Ecoli_Bla	AmpC2_346*	present	Antibiotic Resistance Gene	community
JD-9	Aph3Ia_AGly	Aph3Ia_1217*	present	Antibiotic Resistance Gene	community
JD-9	Aph4.Ia_AGly	-	absent	Antibiotic Resistance Gene	community
JD-9	CMY_Bla	-	absent	Antibiotic Resistance Gene	community
JD-9	CTX.M.1_Bla	CTX-M-55_166	present	Antibiotic Resistance Gene	community
JD-9	CTX.M.9_Bla	-	absent	Antibiotic Resistance Gene	community
JD-9	CmlA_Phe	-	absent	Antibiotic Resistance Gene	community
JD-9	DfrA5_Tmt	-	absent	Antibiotic Resistance Gene	community
JD-9	DfrA7_Tmt	-	absent	Antibiotic Resistance Gene	community
JD-9	DfrA_Tmt	DfrA12_1089	present	Antibiotic Resistance Gene	community
JD-9	ErmC_MLS	-	absent	Antibiotic Resistance Gene	community
JD-9	FloR_Phe	FloR_1212*	present	Antibiotic Resistance Gene	community
JD-9	FosA_Fcyn	-	absent	Antibiotic Resistance Gene	community
JD-9	LnuF_MLS	-	absent	Antibiotic Resistance Gene	community
JD-9	Mcr1_Colistin	-	absent	Antibiotic Resistance Gene	community
JD-9	Mcr3_Colistin	Mcr3-1_1760	present	Antibiotic Resistance Gene	community
JD-9	MphA_MLS	MphA_1663	present	Antibiotic Resistance Gene	community
JD-9	MrdA_Bla	MrdA_836*	present	Antibiotic Resistance Gene	community
JD-9	Qnr.S_Flq	Qnr-S1_1455*	present	Antibiotic Resistance Gene	community
JD-9	StrA_AGly	StrA_1501*	present	Antibiotic Resistance Gene	community
JD-9	StrB_AGly	StrB_1614	present	Antibiotic Resistance Gene	community
JD-9	SulIII_Sul	SulIII_1498	present	Antibiotic Resistance Gene	community
JD-9	SulII_Sul	-	absent	Antibiotic Resistance Gene	community
JD-9	SulI_Sul	SulI_1616	present	Antibiotic Resistance Gene	community
JD-9	TEM.1D_Bla	-	absent	Antibiotic Resistance Gene	community
JD-9	TetA_Tet	TetA_1545*	present	Antibiotic Resistance Gene	community
JD-9	TetB_Tet	-	absent	Antibiotic Resistance Gene	community
JD-9	TetM_Tet	-	absent	Antibiotic Resistance Gene	community
JD-1	EC55989_3315	-	absent	Virulence Finder	community
JD-1	EC55989_3318	-	absent	Virulence Finder	community
JD-1	EC55989_3319	-	absent	Virulence Finder	community
JD-1	EC55989_3320	-	absent	Virulence Finder	community
JD-1	EC55989_3321	-	absent	Virulence Finder	community
JD-1	EC55989_3322	-	absent	Virulence Finder	community
JD-1	EC55989_3323	-	absent	Virulence Finder	community
JD-1	EC55989_3324	-	absent	Virulence Finder	community
JD-1	EC55989_3325	-	absent	Virulence Finder	community
JD-1	EC55989_3326	-	absent	Virulence Finder	community
JD-1	EC55989_3334	-	absent	Virulence Finder	community
JD-1	EC55989_3335	-	absent	Virulence Finder	community
JD-1	EC55989_3336	-	absent	Virulence Finder	community
JD-1	EC55989_3337	-	absent	Virulence Finder	community
JD-1	EC55989_3338	-	absent	Virulence Finder	community
JD-1	ECED1_1676	-	absent	Virulence Finder	community
JD-1	ECNA114_2861	-	absent	Virulence Finder	community
JD-1	ECNA114_2867	-	absent	Virulence Finder	community
JD-1	ECO103_3364	-	absent	Virulence Finder	community
JD-1	ECO103_3375	-	absent	Virulence Finder	community
JD-1	ECP_0235	ECUMN_0225_CVF736_VFG035727*	present	Virulence Finder	community
JD-1	ECP_2810	-	absent	Virulence Finder	community
JD-1	ECS88_3547	ECS88_3547_AI331_VFG043545*	present	Virulence Finder	community
JD-1	ECs3712	ECs3712_SS017_VFG042095*	present	Virulence Finder	community
JD-1	ECs3728	ECs3728_SS017_VFG042079*?	present	Virulence Finder	community
JD-1	O3M_04325	-	absent	Virulence Finder	community
JD-1	O3M_04330	-	absent	Virulence Finder	community
JD-1	O3M_04335	-	absent	Virulence Finder	community
JD-1	O3M_04340	-	absent	Virulence Finder	community
JD-1	O3M_04345	-	absent	Virulence Finder	community
JD-1	Z0260	-	absent	Virulence Finder	community
JD-1	Z0263	-	absent	Virulence Finder	community
JD-1	Z0265	-	absent	Virulence Finder	community
JD-1	Z2200	Z2200_AI090_VFG042713*	present	Virulence Finder	community
JD-1	Z2201	Z2201_AI090_VFG042714*	present	Virulence Finder	community
JD-1	Z2206	Z2206_AI090_VFG042718*	present	Virulence Finder	community
JD-1	aaiT	-	absent	Virulence Finder	community
JD-1	aaiW	-	absent	Virulence Finder	community
JD-1	aap.aspU	-	absent	Virulence Finder	community
JD-1	aatA	-	absent	Virulence Finder	community
JD-1	aatP	-	absent	Virulence Finder	community
JD-1	aec15	-	absent	Virulence Finder	community
JD-1	aec16	aec16_CVF736_VFG035824	present	Virulence Finder	community
JD-1	aec17	aec17_CVF736_VFG035799	present	Virulence Finder	community
JD-1	aec18	aec18_CVF736_VFG035774	present	Virulence Finder	community
JD-1	aec19	aec19_CVF736_VFG035751	present	Virulence Finder	community
JD-1	aec22	aec22_CVF736_VFG035701	present	Virulence Finder	community
JD-1	aec23	aec23_CVF736_VFG035678*	present	Virulence Finder	community
JD-1	aec24	aec24_CVF736_VFG035652	present	Virulence Finder	community
JD-1	aec25	aec25_CVF736_VFG035626	present	Virulence Finder	community
JD-1	aec26	aec26_CVF736_VFG035601	present	Virulence Finder	community
JD-1	aec27.clpV	aec27/clpV_CVF736_VFG035575	present	Virulence Finder	community
JD-1	aec28	aec28_CVF736_VFG035550	present	Virulence Finder	community
JD-1	aec29	aec29_CVF736_VFG035524	present	Virulence Finder	community
JD-1	aec30	aec30_CVF736_VFG035500	present	Virulence Finder	community
JD-1	aec31	aec31_CVF736_VFG035477	present	Virulence Finder	community
JD-1	aec32	aec32_CVF736_VFG035450	present	Virulence Finder	community
JD-1	aec7	aec7_CVF736_VFG035891	present	Virulence Finder	community
JD-1	aec8	aec8_CVF736_VFG035882	present	Virulence Finder	community
JD-1	afaF.III	-	absent	Virulence Finder	community
JD-1	agn43	agn43_CVF451_VFG033838*	present	Virulence Finder	community
JD-1	air.eaeX	air/eaeX_CVF739_VFG035938*	present	Virulence Finder	community
JD-1	aslA	aslA_VF0238_VFG001444*	present	Virulence Finder	community
JD-1	astA	-	absent	Virulence Finder	community
JD-1	c3385	-	absent	Virulence Finder	community
JD-1	c3386	-	absent	Virulence Finder	community
JD-1	c3387	-	absent	Virulence Finder	community
JD-1	c3388	-	absent	Virulence Finder	community
JD-1	c3389	-	absent	Virulence Finder	community
JD-1	c3391	-	absent	Virulence Finder	community
JD-1	c3392	-	absent	Virulence Finder	community
JD-1	c3398	-	absent	Virulence Finder	community
JD-1	c3399	-	absent	Virulence Finder	community
JD-1	c3400	-	absent	Virulence Finder	community
JD-1	c3401	-	absent	Virulence Finder	community
JD-1	c3402	-	absent	Virulence Finder	community
JD-1	c3610	-	absent	Virulence Finder	community
JD-1	cah	-	absent	Virulence Finder	community
JD-1	cdiA	-	absent	Virulence Finder	community
JD-1	cdiB	-	absent	Virulence Finder	community
JD-1	cfaA	-	absent	Virulence Finder	community
JD-1	cfaB	-	absent	Virulence Finder	community
JD-1	cfaC	-	absent	Virulence Finder	community
JD-1	cfaD	-	absent	Virulence Finder	community
JD-1	cheA	cheA_AI140_VFG043094*	present	Virulence Finder	community
JD-1	cheB	cheB_AI140_VFG043090*	present	Virulence Finder	community
JD-1	cheR	cheR_AI140_VFG043091*	present	Virulence Finder	community
JD-1	cheW	cheW_AI140_VFG043093*	present	Virulence Finder	community
JD-1	cheY	cheY_AI140_VFG043089*	present	Virulence Finder	community
JD-1	cheZ	cheZ_AI140_VFG043088*	present	Virulence Finder	community
JD-1	chuA	chuA_CVF460_VFG034275	present	Virulence Finder	community
JD-1	chuS	chuS_CVF460_VFG034257	present	Virulence Finder	community
JD-1	chuT	chuT_CVF460_VFG034293	present	Virulence Finder	community
JD-1	chuU	chuU_CVF460_VFG034365	present	Virulence Finder	community
JD-1	chuV	chuV_VF0227_VFG044172*	present	Virulence Finder	community
JD-1	chuW	chuW_CVF460_VFG034311	present	Virulence Finder	community
JD-1	chuX	chuX_CVF460_VFG034329	present	Virulence Finder	community
JD-1	chuY	chuY_CVF460_VFG034347	present	Virulence Finder	community
JD-1	cib	-	absent	Virulence Finder	community
JD-1	cka	-	absent	Virulence Finder	community
JD-1	clpD	-	absent	Virulence Finder	community
JD-1	clpL	-	absent	Virulence Finder	community
JD-1	clpV	-	absent	Virulence Finder	community
JD-1	cnf1	-	absent	Virulence Finder	community
JD-1	csa	-	absent	Virulence Finder	community
JD-1	csgA	-	absent	Virulence Finder	community
JD-1	csgB	csgB_AI093_VFG042729*	present	Virulence Finder	community
JD-1	csgC	csgC_AI093_VFG042731*	present	Virulence Finder	community
JD-1	csgD	csgD_AI093_VFG042728*	present	Virulence Finder	community
JD-1	csgE	csgE_AI093_VFG042727*	present	Virulence Finder	community
JD-1	csgF	csgF_AI093_VFG042726*	present	Virulence Finder	community
JD-1	csgG	csgG_AI093_VFG042725*	present	Virulence Finder	community
JD-1	draA	-	absent	Virulence Finder	community
JD-1	draB	-	absent	Virulence Finder	community
JD-1	draC	-	absent	Virulence Finder	community
JD-1	draD	-	absent	Virulence Finder	community
JD-1	draP	-	absent	Virulence Finder	community
JD-1	ehaA	-	absent	Virulence Finder	community
JD-1	ehaB	ehaB_CVF744_VFG036001*	present	Virulence Finder	community
JD-1	eivA	eivA_SS017_VFG042078*	present	Virulence Finder	community
JD-1	eivC	eivC_SS017_VFG042081*	present	Virulence Finder	community
JD-1	eivE	eivE_SS017_VFG042077*	present	Virulence Finder	community
JD-1	eivF	eivF_SS017_VFG042073*	present	Virulence Finder	community
JD-1	eivG	eivG_SS017_VFG042076*	present	Virulence Finder	community
JD-1	eivI	eivI_SS017_VFG042080*	present	Virulence Finder	community
JD-1	eivJ	eivJ_SS017_VFG042082*	present	Virulence Finder	community
JD-1	entA	entA_VF0228_VFG000934*	present	Virulence Finder	community
JD-1	entB	entB_VF0228_VFG000933*	present	Virulence Finder	community
JD-1	entC	entC_VF0228_VFG000931*	present	Virulence Finder	community
JD-1	entD	-	absent	Virulence Finder	community
JD-1	entE	entE_VF0228_VFG000932*	present	Virulence Finder	community
JD-1	entF	-	absent	Virulence Finder	community
JD-1	entS	entS_IA019_VFG044165*	present	Virulence Finder	community
JD-1	epaO	epaO_SS017_VFG042083*	present	Virulence Finder	community
JD-1	epaP	epaP_SS017_VFG042084*	present	Virulence Finder	community
JD-1	epaQ	epaQ_SS017_VFG042085*	present	Virulence Finder	community
JD-1	epaS	epaS_SS017_VFG042086*	present	Virulence Finder	community
JD-1	eprH	eprH_SS017_VFG042087*?	present	Virulence Finder	community
JD-1	eprI	eprI_SS017_VFG042090*	present	Virulence Finder	community
JD-1	eprJ	eprJ_SS017_VFG042089*	present	Virulence Finder	community
JD-1	eprK	eprK_SS017_VFG042092*	present	Virulence Finder	community
JD-1	espC	-	absent	Virulence Finder	community
JD-1	espL1	-	absent	Virulence Finder	community
JD-1	espL4	espL4_CVF690_VFG034777*	present	Virulence Finder	community
JD-1	espR1	-	absent	Virulence Finder	community
JD-1	espR3	-	absent	Virulence Finder	community
JD-1	espX1	-	absent	Virulence Finder	community
JD-1	espX4	-	absent	Virulence Finder	community
JD-1	espX5	espX5_CVF704_VFG034875*?	present	Virulence Finder	community
JD-1	espY1	-	absent	Virulence Finder	community
JD-1	espY2	-	absent	Virulence Finder	community
JD-1	espY3	espY3_CVF709_VFG034910*	present	Virulence Finder	community
JD-1	espY4	espY4_CVF710_VFG034921*?	present	Virulence Finder	community
JD-1	etpE	-	absent	Virulence Finder	community
JD-1	etpF	-	absent	Virulence Finder	community
JD-1	etpG	-	absent	Virulence Finder	community
JD-1	etpH	-	absent	Virulence Finder	community
JD-1	etpI	-	absent	Virulence Finder	community
JD-1	etpK	-	absent	Virulence Finder	community
JD-1	etrA	etrA_SS017_VFG042088*	present	Virulence Finder	community
JD-1	faeD	-	absent	Virulence Finder	community
JD-1	faeE	-	absent	Virulence Finder	community
JD-1	faeF	-	absent	Virulence Finder	community
JD-1	faeJ	-	absent	Virulence Finder	community
JD-1	fanC	-	absent	Virulence Finder	community
JD-1	fanD	-	absent	Virulence Finder	community
JD-1	fanE	-	absent	Virulence Finder	community
JD-1	fanF	-	absent	Virulence Finder	community
JD-1	fanG	-	absent	Virulence Finder	community
JD-1	fanH	-	absent	Virulence Finder	community
JD-1	fdeC	eaeH_CVF679_VFG034564	present	Virulence Finder	community
JD-1	fepA	fepA_VF0228_VFG000923*	present	Virulence Finder	community
JD-1	fepB	fepB_VF0228_VFG000924*	present	Virulence Finder	community
JD-1	fepC	fepC_VF0228_VFG000925*	present	Virulence Finder	community
JD-1	fepD	fepD_VF0228_VFG000926*	present	Virulence Finder	community
JD-1	fepE	-	absent	Virulence Finder	community
JD-1	fepG	-	absent	Virulence Finder	community
JD-1	fes	fes_IA019_VFG044159*	present	Virulence Finder	community
JD-1	fimA	fimA_CVF426_VFG012277	present	Virulence Finder	community
JD-1	fimB	fimB_CVF426_VFG033173	present	Virulence Finder	community
JD-1	fimC	fimC_CVF426_VFG033262	present	Virulence Finder	community
JD-1	fimD	fimD_CVF426_VFG033280*	present	Virulence Finder	community
JD-1	fimE	fimE_CVF426_VFG012270	present	Virulence Finder	community
JD-1	fimF	fimF_CVF426_VFG012305	present	Virulence Finder	community
JD-1	fimG	fimG_CVF426_VFG033344	present	Virulence Finder	community
JD-1	fimH	fimH_CVF426_VFG012319	present	Virulence Finder	community
JD-1	fimI	fimI_CVF426_VFG012284	present	Virulence Finder	community
JD-1	flgA	flgA_AI140_VFG043073*	present	Virulence Finder	community
JD-1	flgB	flgB_AI140_VFG043074*	present	Virulence Finder	community
JD-1	flgC	flgC_AI140_VFG043075*	present	Virulence Finder	community
JD-1	flgD	flgD_AI140_VFG043076*	present	Virulence Finder	community
JD-1	flgE	flgE_AI140_VFG043077*	present	Virulence Finder	community
JD-1	flgF	flgF_AI140_VFG043078*	present	Virulence Finder	community
JD-1	flgG	flgG_AI140_VFG043079*	present	Virulence Finder	community
JD-1	flgH	flgH_AI140_VFG043080*	present	Virulence Finder	community
JD-1	flgI	flgI_AI140_VFG043081*	present	Virulence Finder	community
JD-1	flgJ	flgJ_AI140_VFG043082*	present	Virulence Finder	community
JD-1	flgK	flgK_AI140_VFG043083*	present	Virulence Finder	community
JD-1	flgL	flgL_AI140_VFG043084*	present	Virulence Finder	community
JD-1	flgN	flgN_AI140_VFG043072*	present	Virulence Finder	community
JD-1	flhA	flhA_AI140_VFG043086*	present	Virulence Finder	community
JD-1	flhB	flhB_AI140_VFG043087*	present	Virulence Finder	community
JD-1	flhC	flhC_AI140_VFG043097*	present	Virulence Finder	community
JD-1	flhD	flhD_AI140_VFG043098*	present	Virulence Finder	community
JD-1	flhE	flhE_AI140_VFG043085*?	present	Virulence Finder	community
JD-1	fliA	fliA_AI140_VFG043101*	present	Virulence Finder	community
JD-1	fliD	fliD_AI140_VFG043103*	present	Virulence Finder	community
JD-1	fliE	fliE_AI140_VFG043106*	present	Virulence Finder	community
JD-1	fliF	fliF_AI140_VFG043107*	present	Virulence Finder	community
JD-1	fliG	fliG_AI140_VFG043108*	present	Virulence Finder	community
JD-1	fliH	fliH_AI140_VFG043109*	present	Virulence Finder	community
JD-1	fliI	fliI_AI140_VFG043110*	present	Virulence Finder	community
JD-1	fliJ	fliJ_AI140_VFG043111*	present	Virulence Finder	community
JD-1	fliK	fliK_AI140_VFG043112*	present	Virulence Finder	community
JD-1	fliL	fliL_AI140_VFG043113*	present	Virulence Finder	community
JD-1	fliM	fliM_AI140_VFG043114*	present	Virulence Finder	community
JD-1	fliN	fliN_AI140_VFG043115*	present	Virulence Finder	community
JD-1	fliO	fliO_AI140_VFG043116*	present	Virulence Finder	community
JD-1	fliP	fliP_AI140_VFG043117*	present	Virulence Finder	community
JD-1	fliQ	fliQ_AI140_VFG043118*	present	Virulence Finder	community
JD-1	fliR	fliR_AI140_VFG043119*	present	Virulence Finder	community
JD-1	fliS	fliS_AI140_VFG043104*	present	Virulence Finder	community
JD-1	fliT	fliT_AI140_VFG043105*	present	Virulence Finder	community
JD-1	fliY	fliY_AI140_VFG043099*	present	Virulence Finder	community
JD-1	fliZ	fliZ_AI140_VFG043100*	present	Virulence Finder	community
JD-1	flk	flk_AI140_VFG043120*	present	Virulence Finder	community
JD-1	fyuA	fyuA_CVF458_VFG034181*	present	Virulence Finder	community
JD-1	gspC	-	absent	Virulence Finder	community
JD-1	gspD	-	absent	Virulence Finder	community
JD-1	gspE	-	absent	Virulence Finder	community
JD-1	gspF	-	absent	Virulence Finder	community
JD-1	gspG	-	absent	Virulence Finder	community
JD-1	gspH	-	absent	Virulence Finder	community
JD-1	gspI	-	absent	Virulence Finder	community
JD-1	gspJ	-	absent	Virulence Finder	community
JD-1	gspK	-	absent	Virulence Finder	community
JD-1	gspL	-	absent	Virulence Finder	community
JD-1	gspM	-	absent	Virulence Finder	community
JD-1	hcp	-	absent	Virulence Finder	community
JD-1	hlyA	-	absent	Virulence Finder	community
JD-1	hlyB	-	absent	Virulence Finder	community
JD-1	hlyC	-	absent	Virulence Finder	community
JD-1	hlyD	-	absent	Virulence Finder	community
JD-1	hlyE.clyA	hlyE/clyA_CVF750_VFG036058	present	Virulence Finder	community
JD-1	hma	-	absent	Virulence Finder	community
JD-1	hofB	hofB_AI102_VFG042799*	present	Virulence Finder	community
JD-1	hofC	hofC_AI102_VFG042798*	present	Virulence Finder	community
JD-1	iagB	-	absent	Virulence Finder	community
JD-1	ibeB	ibeB_CVF429_VFG034675	present	Virulence Finder	community
JD-1	ibeC	ibeC_CVF429_VFG034717	present	Virulence Finder	community
JD-1	icmF	-	absent	Virulence Finder	community
JD-1	ireA	-	absent	Virulence Finder	community
JD-1	iroB	-	absent	Virulence Finder	community
JD-1	iroC	-	absent	Virulence Finder	community
JD-1	iroD	-	absent	Virulence Finder	community
JD-1	iroE	-	absent	Virulence Finder	community
JD-1	iroN	-	absent	Virulence Finder	community
JD-1	irp1	irp1_CVF458_VFG034113*	present	Virulence Finder	community
JD-1	irp2	irp2_CVF458_VFG034096*	present	Virulence Finder	community
JD-1	iucA	-	absent	Virulence Finder	community
JD-1	iucB	-	absent	Virulence Finder	community
JD-1	iucC	-	absent	Virulence Finder	community
JD-1	iucD	-	absent	Virulence Finder	community
JD-1	iutA	-	absent	Virulence Finder	community
JD-1	kpsC	-	absent	Virulence Finder	community
JD-1	kpsD	kpsD_VF0239_VFG050159*	present	Virulence Finder	community
JD-1	kpsE	kpsE_VF0239_VFG050158*	present	Virulence Finder	community
JD-1	kpsF	kpsF_VF0239_VFG050157*	present	Virulence Finder	community
JD-1	kpsM	-	absent	Virulence Finder	community
JD-1	kpsS	-	absent	Virulence Finder	community
JD-1	kpsU	kpsU_VF0239_VFG050160*	present	Virulence Finder	community
JD-1	motA	motA_AI140_VFG043096*	present	Virulence Finder	community
JD-1	motB	motB_AI140_VFG043095*	present	Virulence Finder	community
JD-1	ompA	ompA_VF0236_VFG001443*	present	Virulence Finder	community
JD-1	orgA	orgA_SS017_VFG042091*	present	Virulence Finder	community
JD-1	orgB	-	absent	Virulence Finder	community
JD-1	pECS88_0104	-	absent	Virulence Finder	community
JD-1	papA	-	absent	Virulence Finder	community
JD-1	papB	papB_AI001_VFG012257*	present	Virulence Finder	community
JD-1	papC	papC_CVF425_VFG033129*	present	Virulence Finder	community
JD-1	papD	papD_VF0220_VFG000885*	present	Virulence Finder	community
JD-1	papE	papE_CVF425_VFG033105*	present	Virulence Finder	community
JD-1	papF	papF_CVF425_VFG033092*	present	Virulence Finder	community
JD-1	papG	-	absent	Virulence Finder	community
JD-1	papH	papH_CVF425_VFG012248*	present	Virulence Finder	community
JD-1	papI	papI_CVF425_VFG033153	present	Virulence Finder	community
JD-1	papJ	papJ_CVF425_VFG033117*	present	Virulence Finder	community
JD-1	papK	papK_CVF425_VFG033111*	present	Virulence Finder	community
JD-1	papX	papX_CVF425_VFG033078	present	Virulence Finder	community
JD-1	pet	-	absent	Virulence Finder	community
JD-1	pic	-	absent	Virulence Finder	community
JD-1	pkgA	pkgA_SS017_VFG042074*	present	Virulence Finder	community
JD-1	ppdD	ppdD_AI102_VFG042800*	present	Virulence Finder	community
JD-1	sat	-	absent	Virulence Finder	community
JD-1	senB	senB_CVF755_VFG036084	present	Virulence Finder	community
JD-1	set1A	-	absent	Virulence Finder	community
JD-1	sitA	sitA_CVF459_VFG034199	present	Virulence Finder	community
JD-1	sitB	sitB_CVF459_VFG012576	present	Virulence Finder	community
JD-1	sitC	sitC_CVF459_VFG034224	present	Virulence Finder	community
JD-1	sitD	sitD_CVF459_VFG034238	present	Virulence Finder	community
JD-1	stgA	stgA_AI047_VFG042590*	present	Virulence Finder	community
JD-1	stgB	-	absent	Virulence Finder	community
JD-1	stgC	-	absent	Virulence Finder	community
JD-1	stgD	-	absent	Virulence Finder	community
JD-1	tar.cheM	tar/cheM_AI140_VFG043092*	present	Virulence Finder	community
JD-1	tia	-	absent	Virulence Finder	community
JD-1	traJ	-	absent	Virulence Finder	community
JD-1	tsh	-	absent	Virulence Finder	community
JD-1	upaG.ehaG	upaG/ehaG_CVF740_VFG035957*	present	Virulence Finder	community
JD-1	usp	-	absent	Virulence Finder	community
JD-1	vat	-	absent	Virulence Finder	community
JD-1	vgrG	-	absent	Virulence Finder	community
JD-1	yagV.ecpE	ecpE_CVF625_VFG034530	present	Virulence Finder	community
JD-1	yagW.ecpD	ecpD_CVF625_VFG034502	present	Virulence Finder	community
JD-1	yagX.ecpC	ecpC_CVF625_VFG034474	present	Virulence Finder	community
JD-1	yagY.ecpB	ecpB_CVF625_VFG034446	present	Virulence Finder	community
JD-1	yagZ.ecpA	ecpA_CVF625_VFG034418	present	Virulence Finder	community
JD-1	ybtA	ybtA_CVF458_VFG012545	present	Virulence Finder	community
JD-1	ybtE	ybtE_CVF458_VFG034169*	present	Virulence Finder	community
JD-1	ybtP	ybtP_CVF458_VFG034062	present	Virulence Finder	community
JD-1	ybtQ	ybtQ_CVF458_VFG034045*	present	Virulence Finder	community
JD-1	ybtS	ybtS_CVF458_VFG034012	present	Virulence Finder	community
JD-1	ybtT	ybtT_CVF458_VFG034147	present	Virulence Finder	community
JD-1	ybtU	ybtU_CVF458_VFG034130	present	Virulence Finder	community
JD-1	ybtX	ybtX_CVF458_VFG034028	present	Virulence Finder	community
JD-1	ycbF	-	absent	Virulence Finder	community
JD-1	ycbQ	-	absent	Virulence Finder	community
JD-1	ycbR	-	absent	Virulence Finder	community
JD-1	ycbS	-	absent	Virulence Finder	community
JD-1	ycbT	-	absent	Virulence Finder	community
JD-1	ycbU	-	absent	Virulence Finder	community
JD-1	ycbV	-	absent	Virulence Finder	community
JD-1	ygeG	ygeG_SS017_VFG042096*	present	Virulence Finder	community
JD-1	ygeH	-	absent	Virulence Finder	community
JD-1	ykgK.ecpR	ecpR_CVF625_VFG034391	present	Virulence Finder	community
JD-10	EC55989_3315	-	absent	Virulence Finder	community
JD-10	EC55989_3318	-	absent	Virulence Finder	community
JD-10	EC55989_3319	-	absent	Virulence Finder	community
JD-10	EC55989_3320	-	absent	Virulence Finder	community
JD-10	EC55989_3321	-	absent	Virulence Finder	community
JD-10	EC55989_3322	-	absent	Virulence Finder	community
JD-10	EC55989_3323	-	absent	Virulence Finder	community
JD-10	EC55989_3324	-	absent	Virulence Finder	community
JD-10	EC55989_3325	-	absent	Virulence Finder	community
JD-10	EC55989_3326	-	absent	Virulence Finder	community
JD-10	EC55989_3334	-	absent	Virulence Finder	community
JD-10	EC55989_3335	-	absent	Virulence Finder	community
JD-10	EC55989_3336	-	absent	Virulence Finder	community
JD-10	EC55989_3337	-	absent	Virulence Finder	community
JD-10	EC55989_3338	-	absent	Virulence Finder	community
JD-10	ECED1_1676	-	absent	Virulence Finder	community
JD-10	ECNA114_2861	-	absent	Virulence Finder	community
JD-10	ECNA114_2867	-	absent	Virulence Finder	community
JD-10	ECO103_3364	-	absent	Virulence Finder	community
JD-10	ECO103_3375	-	absent	Virulence Finder	community
JD-10	ECP_0235	-	absent	Virulence Finder	community
JD-10	ECP_2810	-	absent	Virulence Finder	community
JD-10	ECS88_3547	ECS88_3547_AI331_VFG043545*	present	Virulence Finder	community
JD-10	ECs3712	ECs3712_SS017_VFG042095*	present	Virulence Finder	community
JD-10	ECs3728	-	absent	Virulence Finder	community
JD-10	O3M_04325	-	absent	Virulence Finder	community
JD-10	O3M_04330	-	absent	Virulence Finder	community
JD-10	O3M_04335	-	absent	Virulence Finder	community
JD-10	O3M_04340	-	absent	Virulence Finder	community
JD-10	O3M_04345	-	absent	Virulence Finder	community
JD-10	Z0260	-	absent	Virulence Finder	community
JD-10	Z0263	-	absent	Virulence Finder	community
JD-10	Z0265	-	absent	Virulence Finder	community
JD-10	Z2200	-	absent	Virulence Finder	community
JD-10	Z2201	-	absent	Virulence Finder	community
JD-10	Z2206	Z2206_AI090_VFG042718*	present	Virulence Finder	community
JD-10	aaiT	-	absent	Virulence Finder	community
JD-10	aaiW	-	absent	Virulence Finder	community
JD-10	aap.aspU	-	absent	Virulence Finder	community
JD-10	aatA	aatA_CVF749_VFG036043*	present	Virulence Finder	community
JD-10	aatP	-	absent	Virulence Finder	community
JD-10	aec15	-	absent	Virulence Finder	community
JD-10	aec16	-	absent	Virulence Finder	community
JD-10	aec17	-	absent	Virulence Finder	community
JD-10	aec18	-	absent	Virulence Finder	community
JD-10	aec19	-	absent	Virulence Finder	community
JD-10	aec22	-	absent	Virulence Finder	community
JD-10	aec23	-	absent	Virulence Finder	community
JD-10	aec24	-	absent	Virulence Finder	community
JD-10	aec25	-	absent	Virulence Finder	community
JD-10	aec26	-	absent	Virulence Finder	community
JD-10	aec27.clpV	-	absent	Virulence Finder	community
JD-10	aec28	-	absent	Virulence Finder	community
JD-10	aec29	-	absent	Virulence Finder	community
JD-10	aec30	-	absent	Virulence Finder	community
JD-10	aec31	-	absent	Virulence Finder	community
JD-10	aec32	-	absent	Virulence Finder	community
JD-10	aec7	-	absent	Virulence Finder	community
JD-10	aec8	-	absent	Virulence Finder	community
JD-10	afaF.III	-	absent	Virulence Finder	community
JD-10	agn43	-	absent	Virulence Finder	community
JD-10	air.eaeX	-	absent	Virulence Finder	community
JD-10	aslA	aslA_VF0238_VFG001444*	present	Virulence Finder	community
JD-10	astA	-	absent	Virulence Finder	community
JD-10	c3385	-	absent	Virulence Finder	community
JD-10	c3386	-	absent	Virulence Finder	community
JD-10	c3387	-	absent	Virulence Finder	community
JD-10	c3388	-	absent	Virulence Finder	community
JD-10	c3389	-	absent	Virulence Finder	community
JD-10	c3391	-	absent	Virulence Finder	community
JD-10	c3392	-	absent	Virulence Finder	community
JD-10	c3398	-	absent	Virulence Finder	community
JD-10	c3399	-	absent	Virulence Finder	community
JD-10	c3400	-	absent	Virulence Finder	community
JD-10	c3401	-	absent	Virulence Finder	community
JD-10	c3402	-	absent	Virulence Finder	community
JD-10	c3610	-	absent	Virulence Finder	community
JD-10	cah	-	absent	Virulence Finder	community
JD-10	cdiA	-	absent	Virulence Finder	community
JD-10	cdiB	-	absent	Virulence Finder	community
JD-10	cfaA	-	absent	Virulence Finder	community
JD-10	cfaB	-	absent	Virulence Finder	community
JD-10	cfaC	-	absent	Virulence Finder	community
JD-10	cfaD	-	absent	Virulence Finder	community
JD-10	cheA	cheA_AI140_VFG043094*	present	Virulence Finder	community
JD-10	cheB	cheB_AI140_VFG043090*	present	Virulence Finder	community
JD-10	cheR	cheR_AI140_VFG043091*	present	Virulence Finder	community
JD-10	cheW	cheW_AI140_VFG043093*	present	Virulence Finder	community
JD-10	cheY	cheY_AI140_VFG043089*	present	Virulence Finder	community
JD-10	cheZ	cheZ_AI140_VFG043088*	present	Virulence Finder	community
JD-10	chuA	-	absent	Virulence Finder	community
JD-10	chuS	-	absent	Virulence Finder	community
JD-10	chuT	-	absent	Virulence Finder	community
JD-10	chuU	-	absent	Virulence Finder	community
JD-10	chuV	-	absent	Virulence Finder	community
JD-10	chuW	-	absent	Virulence Finder	community
JD-10	chuX	-	absent	Virulence Finder	community
JD-10	chuY	-	absent	Virulence Finder	community
JD-10	cib	-	absent	Virulence Finder	community
JD-10	cka	-	absent	Virulence Finder	community
JD-10	clpD	-	absent	Virulence Finder	community
JD-10	clpL	-	absent	Virulence Finder	community
JD-10	clpV	-	absent	Virulence Finder	community
JD-10	cnf1	-	absent	Virulence Finder	community
JD-10	csa	-	absent	Virulence Finder	community
JD-10	csgA	csgA_AI093_VFG042730*	present	Virulence Finder	community
JD-10	csgB	csgB_AI093_VFG042729*	present	Virulence Finder	community
JD-10	csgC	csgC_AI093_VFG042731*	present	Virulence Finder	community
JD-10	csgD	csgD_AI093_VFG042728*	present	Virulence Finder	community
JD-10	csgE	csgE_AI093_VFG042727*	present	Virulence Finder	community
JD-10	csgF	csgF_AI093_VFG042726*	present	Virulence Finder	community
JD-10	csgG	csgG_AI093_VFG042725*	present	Virulence Finder	community
JD-10	draA	-	absent	Virulence Finder	community
JD-10	draB	-	absent	Virulence Finder	community
JD-10	draC	-	absent	Virulence Finder	community
JD-10	draD	-	absent	Virulence Finder	community
JD-10	draP	-	absent	Virulence Finder	community
JD-10	ehaA	-	absent	Virulence Finder	community
JD-10	ehaB	ehaB_CVF744_VFG035996*	present	Virulence Finder	community
JD-10	eivA	-	absent	Virulence Finder	community
JD-10	eivC	-	absent	Virulence Finder	community
JD-10	eivE	-	absent	Virulence Finder	community
JD-10	eivF	-	absent	Virulence Finder	community
JD-10	eivG	-	absent	Virulence Finder	community
JD-10	eivI	-	absent	Virulence Finder	community
JD-10	eivJ	-	absent	Virulence Finder	community
JD-10	entA	entA_VF0228_VFG000934*	present	Virulence Finder	community
JD-10	entB	entB_VF0228_VFG000933*	present	Virulence Finder	community
JD-10	entC	entC_VF0228_VFG000931*	present	Virulence Finder	community
JD-10	entD	entD_VF0228_VFG000929*	present	Virulence Finder	community
JD-10	entE	entE_VF0228_VFG000932*	present	Virulence Finder	community
JD-10	entF	entF_VF0228_VFG000930*?	present	Virulence Finder	community
JD-10	entS	entS_IA019_VFG044165*	present	Virulence Finder	community
JD-10	epaO	-	absent	Virulence Finder	community
JD-10	epaP	-	absent	Virulence Finder	community
JD-10	epaQ	-	absent	Virulence Finder	community
JD-10	epaS	-	absent	Virulence Finder	community
JD-10	eprH	eprH_SS017_VFG042087*	present	Virulence Finder	community
JD-10	eprI	eprI_SS017_VFG042090*	present	Virulence Finder	community
JD-10	eprJ	eprJ_SS017_VFG042089*	present	Virulence Finder	community
JD-10	eprK	eprK_SS017_VFG042092*	present	Virulence Finder	community
JD-10	espC	-	absent	Virulence Finder	community
JD-10	espL1	espL1_VF0191_VFG034754*	present	Virulence Finder	community
JD-10	espL4	espL4_CVF690_VFG034777*	present	Virulence Finder	community
JD-10	espR1	espR1_CVF696_VFG034823*	present	Virulence Finder	community
JD-10	espR3	-	absent	Virulence Finder	community
JD-10	espX1	espX1_CVF701_VFG034852*	present	Virulence Finder	community
JD-10	espX4	espX4_VF0191_VFG034866*?	present	Virulence Finder	community
JD-10	espX5	espX5_VF0191_VFG034873*	present	Virulence Finder	community
JD-10	espY1	espY1_CVF707_VFG034899*	present	Virulence Finder	community
JD-10	espY2	-	absent	Virulence Finder	community
JD-10	espY3	-	absent	Virulence Finder	community
JD-10	espY4	-	absent	Virulence Finder	community
JD-10	etpE	-	absent	Virulence Finder	community
JD-10	etpF	-	absent	Virulence Finder	community
JD-10	etpG	-	absent	Virulence Finder	community
JD-10	etpH	-	absent	Virulence Finder	community
JD-10	etpI	-	absent	Virulence Finder	community
JD-10	etpK	-	absent	Virulence Finder	community
JD-10	etrA	etrA_SS017_VFG042088*	present	Virulence Finder	community
JD-10	faeD	-	absent	Virulence Finder	community
JD-10	faeE	-	absent	Virulence Finder	community
JD-10	faeF	-	absent	Virulence Finder	community
JD-10	faeJ	-	absent	Virulence Finder	community
JD-10	fanC	-	absent	Virulence Finder	community
JD-10	fanD	-	absent	Virulence Finder	community
JD-10	fanE	-	absent	Virulence Finder	community
JD-10	fanF	-	absent	Virulence Finder	community
JD-10	fanG	-	absent	Virulence Finder	community
JD-10	fanH	-	absent	Virulence Finder	community
JD-10	fdeC	-	absent	Virulence Finder	community
JD-10	fepA	fepA_VF0228_VFG000923*	present	Virulence Finder	community
JD-10	fepB	fepB_VF0228_VFG000924*	present	Virulence Finder	community
JD-10	fepC	fepC_VF0228_VFG000925*	present	Virulence Finder	community
JD-10	fepD	fepD_VF0228_VFG000926*	present	Virulence Finder	community
JD-10	fepE	fepE_VF0228_VFG000927*	present	Virulence Finder	community
JD-10	fepG	fepG_VF0228_VFG000928*	present	Virulence Finder	community
JD-10	fes	fes_IA019_VFG044159*	present	Virulence Finder	community
JD-10	fimA	fimA_CVF426_VFG033205*	present	Virulence Finder	community
JD-10	fimB	fimB_CVF426_VFG033173	present	Virulence Finder	community
JD-10	fimC	fimC_CVF426_VFG033263*	present	Virulence Finder	community
JD-10	fimD	fimD_CVF426_VFG033290	present	Virulence Finder	community
JD-10	fimE	fimE_CVF426_VFG033196	present	Virulence Finder	community
JD-10	fimF	fimF_CVF426_VFG033318	present	Virulence Finder	community
JD-10	fimG	fimG_CVF426_VFG033346*	present	Virulence Finder	community
JD-10	fimH	fimH_CVF426_VFG033369*	present	Virulence Finder	community
JD-10	fimI	fimI_CVF426_VFG033242*	present	Virulence Finder	community
JD-10	flgA	flgA_AI140_VFG043073*	present	Virulence Finder	community
JD-10	flgB	flgB_AI140_VFG043074*	present	Virulence Finder	community
JD-10	flgC	flgC_AI140_VFG043075*	present	Virulence Finder	community
JD-10	flgD	flgD_AI140_VFG043076*	present	Virulence Finder	community
JD-10	flgE	flgE_AI140_VFG043077*	present	Virulence Finder	community
JD-10	flgF	flgF_AI140_VFG043078*	present	Virulence Finder	community
JD-10	flgG	flgG_AI140_VFG043079*	present	Virulence Finder	community
JD-10	flgH	flgH_AI140_VFG043080*	present	Virulence Finder	community
JD-10	flgI	flgI_AI140_VFG043081*	present	Virulence Finder	community
JD-10	flgJ	flgJ_AI140_VFG043082*	present	Virulence Finder	community
JD-10	flgK	flgK_AI140_VFG043083*	present	Virulence Finder	community
JD-10	flgL	flgL_AI140_VFG043084*	present	Virulence Finder	community
JD-10	flgN	flgN_AI140_VFG043072*	present	Virulence Finder	community
JD-10	flhA	flhA_AI140_VFG043086*?	present	Virulence Finder	community
JD-10	flhB	flhB_AI140_VFG043087*	present	Virulence Finder	community
JD-10	flhC	flhC_AI140_VFG043097*	present	Virulence Finder	community
JD-10	flhD	flhD_AI140_VFG043098*	present	Virulence Finder	community
JD-10	flhE	flhE_AI140_VFG043085*	present	Virulence Finder	community
JD-10	fliA	fliA_AI140_VFG043101*	present	Virulence Finder	community
JD-10	fliD	fliD_AI140_VFG043103*	present	Virulence Finder	community
JD-10	fliE	fliE_AI140_VFG043106*	present	Virulence Finder	community
JD-10	fliF	fliF_AI140_VFG043107*	present	Virulence Finder	community
JD-10	fliG	fliG_AI140_VFG043108*	present	Virulence Finder	community
JD-10	fliH	fliH_AI140_VFG043109*	present	Virulence Finder	community
JD-10	fliI	fliI_AI140_VFG043110*	present	Virulence Finder	community
JD-10	fliJ	fliJ_AI140_VFG043111*	present	Virulence Finder	community
JD-10	fliK	fliK_AI140_VFG043112*	present	Virulence Finder	community
JD-10	fliL	fliL_AI140_VFG043113*	present	Virulence Finder	community
JD-10	fliM	fliM_AI140_VFG043114*	present	Virulence Finder	community
JD-10	fliN	fliN_AI140_VFG043115*	present	Virulence Finder	community
JD-10	fliO	fliO_AI140_VFG043116*	present	Virulence Finder	community
JD-10	fliP	fliP_AI140_VFG043117*	present	Virulence Finder	community
JD-10	fliQ	fliQ_AI140_VFG043118*	present	Virulence Finder	community
JD-10	fliR	fliR_AI140_VFG043119*	present	Virulence Finder	community
JD-10	fliS	fliS_AI140_VFG043104*	present	Virulence Finder	community
JD-10	fliT	fliT_AI140_VFG043105*	present	Virulence Finder	community
JD-10	fliY	fliY_AI140_VFG043099*	present	Virulence Finder	community
JD-10	fliZ	fliZ_AI140_VFG043100*	present	Virulence Finder	community
JD-10	flk	flk_AI140_VFG043120*	present	Virulence Finder	community
JD-10	fyuA	-	absent	Virulence Finder	community
JD-10	gspC	-	absent	Virulence Finder	community
JD-10	gspD	-	absent	Virulence Finder	community
JD-10	gspE	-	absent	Virulence Finder	community
JD-10	gspF	-	absent	Virulence Finder	community
JD-10	gspG	-	absent	Virulence Finder	community
JD-10	gspH	-	absent	Virulence Finder	community
JD-10	gspI	-	absent	Virulence Finder	community
JD-10	gspJ	-	absent	Virulence Finder	community
JD-10	gspK	-	absent	Virulence Finder	community
JD-10	gspL	-	absent	Virulence Finder	community
JD-10	gspM	-	absent	Virulence Finder	community
JD-10	hcp	-	absent	Virulence Finder	community
JD-10	hlyA	-	absent	Virulence Finder	community
JD-10	hlyB	-	absent	Virulence Finder	community
JD-10	hlyC	-	absent	Virulence Finder	community
JD-10	hlyD	-	absent	Virulence Finder	community
JD-10	hlyE.clyA	hlyE/clyA_CVF750_VFG036061*	present	Virulence Finder	community
JD-10	hma	-	absent	Virulence Finder	community
JD-10	hofB	hofB_AI102_VFG042799*	present	Virulence Finder	community
JD-10	hofC	hofC_AI102_VFG042798*	present	Virulence Finder	community
JD-10	iagB	iagB_SS017_VFG042094*	present	Virulence Finder	community
JD-10	ibeB	ibeB_CVF429_VFG034677*	present	Virulence Finder	community
JD-10	ibeC	ibeC_CVF429_VFG034690*	present	Virulence Finder	community
JD-10	icmF	-	absent	Virulence Finder	community
JD-10	ireA	-	absent	Virulence Finder	community
JD-10	iroB	-	absent	Virulence Finder	community
JD-10	iroC	-	absent	Virulence Finder	community
JD-10	iroD	-	absent	Virulence Finder	community
JD-10	iroE	-	absent	Virulence Finder	community
JD-10	iroN	-	absent	Virulence Finder	community
JD-10	irp1	-	absent	Virulence Finder	community
JD-10	irp2	-	absent	Virulence Finder	community
JD-10	iucA	-	absent	Virulence Finder	community
JD-10	iucB	-	absent	Virulence Finder	community
JD-10	iucC	-	absent	Virulence Finder	community
JD-10	iucD	-	absent	Virulence Finder	community
JD-10	iutA	-	absent	Virulence Finder	community
JD-10	kpsC	-	absent	Virulence Finder	community
JD-10	kpsD	-	absent	Virulence Finder	community
JD-10	kpsE	-	absent	Virulence Finder	community
JD-10	kpsF	-	absent	Virulence Finder	community
JD-10	kpsM	-	absent	Virulence Finder	community
JD-10	kpsS	-	absent	Virulence Finder	community
JD-10	kpsU	-	absent	Virulence Finder	community
JD-10	motA	motA_AI140_VFG043096*	present	Virulence Finder	community
JD-10	motB	motB_AI140_VFG043095*	present	Virulence Finder	community
JD-10	ompA	Z1307_AI330_VFG043544*	present	Virulence Finder	community
JD-10	orgA	orgA_SS017_VFG042091*	present	Virulence Finder	community
JD-10	orgB	orgB_SS017_VFG042093*	present	Virulence Finder	community
JD-10	pECS88_0104	-	absent	Virulence Finder	community
JD-10	papA	-	absent	Virulence Finder	community
JD-10	papB	-	absent	Virulence Finder	community
JD-10	papC	-	absent	Virulence Finder	community
JD-10	papD	-	absent	Virulence Finder	community
JD-10	papE	-	absent	Virulence Finder	community
JD-10	papF	-	absent	Virulence Finder	community
JD-10	papG	-	absent	Virulence Finder	community
JD-10	papH	-	absent	Virulence Finder	community
JD-10	papI	-	absent	Virulence Finder	community
JD-10	papJ	-	absent	Virulence Finder	community
JD-10	papK	-	absent	Virulence Finder	community
JD-10	papX	-	absent	Virulence Finder	community
JD-10	pet	-	absent	Virulence Finder	community
JD-10	pic	-	absent	Virulence Finder	community
JD-10	pkgA	-	absent	Virulence Finder	community
JD-10	ppdD	ppdD_AI102_VFG042800*	present	Virulence Finder	community
JD-10	sat	-	absent	Virulence Finder	community
JD-10	senB	-	absent	Virulence Finder	community
JD-10	set1A	-	absent	Virulence Finder	community
JD-10	sitA	-	absent	Virulence Finder	community
JD-10	sitB	-	absent	Virulence Finder	community
JD-10	sitC	-	absent	Virulence Finder	community
JD-10	sitD	-	absent	Virulence Finder	community
JD-10	stgA	-	absent	Virulence Finder	community
JD-10	stgB	-	absent	Virulence Finder	community
JD-10	stgC	-	absent	Virulence Finder	community
JD-10	stgD	-	absent	Virulence Finder	community
[truncated: 13,881 more rows]
